# Supplementary material for: Dual isoform sequencing reveals complex transcriptomic and epitranscriptomic landscapes of a prototype baculovirus
Source: Sci Rep. 2022 Jan 25;12:1291. doi: 10.1038/s41598-022-05457-8 (PMC8789824; doi:10.1038/s41598-022-05457-8)
Supplement: Supplementary file 1 — Supplementary Table 1. [file 41598_2022_5457_MOESM1_ESM.xlsx]

## Sheet: A
Supplementary table 1. Summary statistics of the sequencing libraries
A. Autographa californica nucleopolyhedrovirus
Samples	Mapped read count	Mapped fraction	Min read length	Min mapped read length	Mean read length	Stdev length	Mean mapped read length	Stdev mapped length	Median read length	Median mapped read length	Max read length	Max mapped read length	Mismatch fraction	Stdev mismatch	Insertion fraction	Stdev insertion	Deletion fraction	Stdev deletion	GC fraction of aligned	Stdev GC content
AcMNPV Cap	198516	0.099097	39	84	747.346	530.648	554.83	276.373	606	514	9898	3062	0.0383924	16.1673303237517	0.0338404	29.2305823950496	0.0447002	19.9147	0.383798	122.400311658995
AcMNPV dRNA	2710	0.0410587	9	101	668.9357453449086	450.99817183318936	614.5590405904059	380.0061247847734	537.0	515.0	5855	3845	0.0437934	18.042869613874238	0.0294526	14.766731782189668	0.0771093	29.121337166813767	0.379407	159.3099235954955
AcMNPV Sequel	25371	0.529887	99	83	2798.94	1549.89	1514.15	742.324	2448	1494	14607	5666	0.00214273	10.241183123027291	0.0222492	190.0103601970583	0.00448142	10.123178139547608	0.434782	343.5602687389318
AcMNPV 5 min	1322	0.0102098	94	93	812.6276605603781	503.49360327297467	558.3842662632375	405.59210350174	679.0	400.0	10194	2976	0.0428877	22.489452463226073	0.0617597	97.74821363035223	0.0458991	25.33847151494163	0.412225	184.46686720585888
AcMNPV 1h	769	0.00789187	48	92	920.476	550.855	513.882	391.846	744	377	9323	4302	0.0427024	23.622850287954982	0.062814	108.02327437176699	0.0478782	27.81021274742429	0.411605	186.0229911637088
AcMNPV 2h	1036	0.0163144	177	100	878.639	642.398	541.84	398.486	688	385	11660	2547	0.0412961	21.34760157662778	0.0476656	53.52107111109573	0.0485605	33.30105609504179	0.398982	179.41140963876
AcMNPV 4h	15577	0.0658928	98	96	765.809	474.408	576.685	423.118	633	391	10566	4191	0.0395253	21.902789520434926	0.0413747	45.686268483814516	0.0481461	30.192560159753047	0.383267	185.43919546354084
AcMNPV 6h	15265	0.069398	150	91	912.669	698.954	685.105	490.486	698	510	9280	5159	0.03884	24.599499819442997	0.0411288	54.47256434186743	0.04761	33.77491949103758	0.393556	215.29347036502622
AcMNPV 16h	55674	0.568004	170	87	751.208	476.971	481.456	352.002	587	370	8432	6065	0.0403182	18.96190995387024	0.0438811	45.38722457422072	0.0439415	23.761406231663308	0.411718	162.18990109430396
AcMNPV 24h	97774	0.753116	155	88	776.615	483.74	524.627	373.867	592	375	8366	4260	0.0395691	19.740777142211044	0.0427105	43.16166327878507	0.0434892	24.70234189119825	0.414485	171.6480660893591
AcMNPV 48h	61978	0.719244	123	86	764.659	516.485	522.394	342.115	610	416	8367	5866	0.0401165	18.724360852795126	0.0429661	44.09236730902393	0.0438154	23.68090283822268	0.398165	157.99417885287633
AcMNPV 72h	40644	0.68991	136	87	978.723	863.383	656.187	553.633	646	426	8973	7096	0.0382375	26.000047648510666	0.0421893	61.920441514700435	0.0409145	29.75423477990328	0.400379	249.80587846295927
AcMNPV mix sample - bisulfite conversion - ONT_PCS-108	125448	0.0177256	21	79	296.241	257.31	268.037	134.894	264.0	227.0	341790	1530	0.138721	28.240918815032607	0.0136024	9.7959385531008	0.0258869	6.8355440561484775	0.171216	28.3195089060094

## Sheet: B
B. Spodoptera frugiperda
Samples	Mapped read count	Mapped fraction	Min read length	Min mapped read length	Mean read length	Stdev length	Mean mapped read length	Stdev mapped length	Median read length	Median mapped read length	Max read length	Max mapped read length	Mismatch fraction	Stdev mismatch	Insertion fraction	Stdev insertion	Deletion fraction	Stdev deletion	GC fraction of aligned	Stdev GC content
AcMNPV Cap	1631960	0.237825	39	80	725.969	491.069	380.428	293.708	603	257	21056	3378	0.066087	32.02433129324	0.0572355	56.14601928379788	0.0543656	22.985007397062713	0.442899	135.7688610103211
Sf9 dRNA	63293	0.0312865	9	108	668.9357453	450.998	595.646	364.375	537.0	499.0	5855	3436	0.0633793	39.8040108742671	0.0373437	61.311262976489154	0.0816987	32.37177365316478	0.434005	174.65086418994662
AcMNPV Sequel	23884	0.49883	99	82	2798.94	1549.89	1548.68	777.428	2448	1472	14607	6478	0.023304	45.82799362186007	0.0286868	179.5727902243988	0.00931071	21.95462803946677	0.445842	376.31305582213076
Sf9 5p	119991	0.926686	94	86	812.628	503.494	534.025	372.051	679	443	10194	5599	0.0482821	24.085274416586312	0.0398879	39.942428712641764	0.0535413	29.64234455299077	0.406152	172.8496071010163
Sf9 1h	90737	0.93119	48	85	920.476	550.855	611.262	412.823	744	495	9323	6546	0.0487164	27.284174752567235	0.0420312	44.58855007058867	0.0537607	33.25044914311654	0.43069	192.29906259412144
Sf9 2h	58184	0.916255	177	86	878.639	642.398	584.344	482.45	688	450	11660	6306	0.0499265	31.350046106579825	0.0438203	55.137951587902215	0.0520677	35.323575119307485	0.399533	215.54208119859186
Sf9 4h	203669	0.861548	98	83	765.809	474.408	497.234	355.526	633	407	10566	6790	0.0487954	23.701550346186274	0.0424317	41.38849809603825	0.0523435	28.5970194885346	0.391718	162.55941288279058
Sf9 6h	191428	0.870274	150	80	912.669	698.954	613.08	543.089	698	455	9280	6805	0.0499822	34.82240974312773	0.0452514	63.40141841893813	0.0520599	39.57112138034654	0.39985	239.67580294125747
Sf9 16h	38016	0.387851	170	84	751.208	476.971	491.384	360.031	587	398	8432	5240	0.0508158	24.95697599716699	0.0439654	52.63431825848139	0.0552979	29.760231965141337	0.386173	166.22776109141512
Sf9 24h	27037	0.208256	155	81	776.615	483.74	470.803	372.669	592	373	8366	5450	0.0523265	26.492073464897807	0.0453778	52.49966625955338	0.055806	30.55841983015893	0.375353	165.89698625015538
Sf9 48h	17420	0.202156	123	81	764.659	516.485	455.286	426.116	610	338	8367	6315	0.0562903	31.905434570215824	0.0529638	71.70713987151177	0.0575732	34.09390995603369	0.369389	182.8143573136549
Sf9 72h	14051	0.238508	136	86	978.723	863.383	708.642	837.192	646	415	8973	6849	0.0604563	63.541462381919835	0.0799405	171.8884957468142	0.0539629	54.556882384085995	0.379914	355.41886086254334
AcMNPV mixed sample - bisulfite conversion - ONT_PCS-108	6951781	0.98	21	80	296.241	257.31	257.178	126.89	264.0	224.0	341790	1924	0.126205	22.995875058356052	0.0184789	49.817307241273234	0.0315874	8.703156920076138	0.18568	38.86566057017494
