# Supplementary material for: Dual isoform sequencing reveals complex transcriptomic and epitranscriptomic landscapes of a prototype baculovirus
Source: Sci Rep. 2022 Jan 25;12:1291. doi: 10.1038/s41598-022-05457-8 (PMC8789824; doi:10.1038/s41598-022-05457-8)
Supplement: Supplementary file 2 — Supplementary Table 2. [file 41598_2022_5457_MOESM2_ESM.xlsx]

## Sheet: A
Supplementary table 2. The list of the novel TSSs, TESs and introns
A. The list of the novel TSSs
Feature	Position	strand	GC box	GC-box distance	CAAT box	CAAT-box distance	TATA box	TATA-box distance	TSS_seq	TAAG initiator	CAGT initiator	Non-TAAG
TSS	482	+							GAGATAAGATT	TAAG
TSS	1.956	-							AGCGCGACCAA			ü
TSS	2,070	-	GCGGCG	58					GCGTTAAAAAA			ü
TSS	2.086	-	GCGGCG	42					ACAATAAGTTT	TAAG
TSS	2.095	+							GTGGTAAGCAA	TAAG
TSS	2.273	-	GGCGGG	37					TAAATAAGATA	TAAG
TSS	2.425	+	GCGGCG	32					TATCTGTACAC			ü
TSS	2.464	-					GTATAT	34	CACTTGGAGGC			ü
TSS	2.597	+							TGCGATTAAAA			ü
TSS	2.739	+							CTTGTAAGTTA	TAAG
TSS	2.836	-							CTATCATAGTC			ü
TSS	2.931	+							TAAGTTTTTAC			ü
TSS	2.954	+							TGACCCCCGTA			ü
TSS	3.032	+							CTATTAAGCCA	TAAG
TSS	3.052	+							CCGTTAGTCGA			ü
TSS	4.691	+							GCTGAGGATCC			ü
TSS	4.808	+							TACAGGGAAAC			ü
TSS	4.829	+							TTCATGGAAGA			ü
TSS	4.931	+							CTGGCCCAACA			ü
TSS	4.974	+			GACCAA	121			ATGACGTGATT			ü
TSS	5.018	+							AACGAGTACCG			ü
TSS	5.173	+	GGGCGG	132					AGAGGAGGAAA			ü
TSS	5.294	+							TAAGCGCTAGA			ü
TSS	6.536	+							GCTATAAGCAT	TAAG
TSS	6.592	+							AATGTAAGCAA	TAAG
TSS	6.886	+							TAAATAAGATT	TAAG
TSS	7.348	-							AATATAAGACA	TAAG
TSS	8.957	-					ATATAA	28	ACATCAGTATT		CAGT
TSS	9.855	-							GTTTTGGGCCA			ü
TSS	10.647	-					TATAAG	34	AACAAAGGAAT			ü
TSS	10.678	-							ATTATAAGGGA	TAAG
TSS	10.841	-							CAGCCGGGCAG			ü
TSS	11.385	+			CAATGG	126	GCTATA	32	TTGTTACATAA			ü
TSS	11.514	-							GCTGTAAGCTG	TAAG
TSS	12.257	+							AAATTAAGTCC	TAAG
TSS	13.309	+							TCAATAAGATA	TAAG
TSS	13.523	+							TGTAAGGAGAC			ü
TSS	14.011	+							TTTGTAAGGCC	TAAG
TSS	14.185	-							CCTTTAAGCAT	TAAG
TSS	14.562	-							TAAGCGGCCCC			ü
TSS	15.417	+							AATATAAGGTA	TAAG
TSS	15.501	-					ATAAAG	29	CGTGCGCATTT			ü
TSS	15.512	-							GGTTTGTTTTG			ü
TSS	15.572	+							CCATCGCGTTT			ü
TSS	16.553	+	GCGGCG	33					TTCATAAGATG	TAAG
TSS	16.653	+							ATCGTAAGCAC	TAAG
TSS	17.288	+							CAACTAAGTAA	TAAG
TSS	17.318	-					CTATAT	31	AACACGATCAG			ü
TSS	18.447	-							CAATTAAGATA	TAAG
TSS	18.469	+							ACAATAAGTCA	TAAG
TSS	18.531	+					GTATAT	34	AATTCAGTCAA		CAGT
TSS	21.116	-					TATAAG	38	TTTGTAAGAAA	TAAG
TSS	21.151	-					ATATAA	25	ATTATAAGTCA	TAAG
TSS	21.251	-							ATAATAAGAAA	TAAG
TSS	22.173	-	GGGGCG	136			TATATA	29	ACTTCAATTAG			ü
TSS	22.193	+							AATATAAGATA	TAAG
TSS	22.241	-	GGGGCG	68			ATAAAT	31	GCGTTGTCTAC			ü
TSS	22.262	-	GGGGCG	47			TAAAAG	28	TCGTCAGTAGT		CAGT
TSS	22.413	+							ATTTTAAGATA	TAAG
TSS	22.464	+							AGTTTGTAGTT			ü
TSS	23.397	+							GGATTAGATCA			ü
TSS	25.605	+			CCAATC	94			AAATTAAGCAA	TAAG
TSS	25.713	-							GCTTCAGTCGA		CAGT
TSS	25,810	+							TAATTAAGAAA	TAAG
TSS	27.587	-							AATCCAGACGG			ü
TSS	27.916	-							AACTTAAGTCT	TAAG
TSS	28.424	-							TGAGTAAGATG	TAAG
TSS	28.519	+							TTTGTAAGCGT	TAAG
TSS	28.803	-							ATTTTAAGGTG	TAAG
TSS	28.897	+							ATATTAAGTCG	TAAG
TSS	29.075	+							TTTATAAGTAA	TAAG
TSS	29.219	-							AAGATAAGTCT	TAAG
TSS	29.565	-							AATTTAAGACG	TAAG
TSS	29.626	-							CTGCTAAGTAA	TAAG
TSS	29.945	-							CAGTTGGTACA		CAGT
TSS	30.329	-					ATATAA	29	TCACAGTAATC		CAGT
TSS	30.354	-							TATATAAGAGC	TAAG
TSS	30.726	-					GTATAA	26	GCTTCAATTGC			ü
TSS	31.161	-							TTTTTAAGTGT	TAAG
TSS	31.208	-	GGGCGG	19					TAAATAGTTGC			ü
TSS	32.745	+							TTCTTAAGTAC	TAAG
TSS	34.083	-							AATCTAAGATA	TAAG
TSS	34.097	+							AGCGCGCAATA			ü
TSS	35.384	+			GCCAAT	9			CCATTAAGTGC	TAAG
TSS	35.727	+							TGTTTAAGAAA	TAAG
TSS	35.787	+							TGGCCATTGTT			ü
TSS	36.811	+					ATATAA	26	CAATTAAGAAA	TAAG
TSS	36.833	+							ATAATAAGCAA	TAAG
TSS	39.346	-					TATATA	32	ACATTAAAAAG			ü
TSS	39.773	-							TTTTTAATTGC			ü
TSS	40.318	-							AGTTTAAGTAA	TAAG
TSS	40.584	-					ATAAAA	29	AAATTAGTTGT			ü
TSS	43,150	+							CAAATAAGACT	TAAG
TSS	43.307	-							TAATTAGTGCG			ü
TSS	43.626	-			GCCAAT	15			TTACTAAGCAC	TAAG
TSS	44,220	+							ATAATAAGCAA	TAAG
TSS	44.241	+							GATTTAAGAAA	TAAG
TSS	44,260	-							TGTGTAAGATT	TAAG
TSS	44.811	+							TTGATAAGTTT	TAAG
TSS	44.831	+							GGAGTAAGGCC	TAAG
TSS	45.257	+							AATGCAATCAT			ü
TSS	46.494	+							CAAGCATTCTT			ü
TSS	46.499	-							GAGATAAGAAT	TAAG
TSS	46.612	+							AGTGTGTCGTC			ü
TSS	46.654	+							AGTTTAAGCGA	TAAG
TSS	47.164	+					ATATAA	34	GGTTTATTTCA			ü
TSS	48.009	-							TTAGGGACGAC			ü
TSS	48.239	+					TATAAC	4	GAATTAAGCAA	TAAG
TSS	48.416	-							AATATAAGTCG	TAAG
TSS	48.461	-					TAAATA	31	ACGGTAAGAGG	TAAG
TSS	48.601	-							AATGTAAGAAA	TAAG
TSS	49.286	-							ATGGATCAATT			ü
TSS	49.349	-							AGTATAAGAGG	TAAG
TSS	49.359	+							TTTGCACTCTG			ü
TSS	50.695	+					TAAATA	27	ACAATAAGGTA	TAAG
TSS	50.904	+					ATATAA	34	CAATCAGTGTT		CAGT
TSS	52.338	-							TCTATAAGTAT	TAAG
TSS	52.414	-					TATATA	38	ACTGTAAGGTG	TAAG
TSS	53.693	-							TTGTTAAGCGA	TAAG
TSS	55,210	+							TTTGTAAGAAT	TAAG
TSS	55.402	+							ATTGTAAGGAT	TAAG
TSS	55.536	-							TGCTCATACCG			ü
TSS	56.816	+							ACTAAGAAGCA			ü
TSS	58.631	-							AAAATGAAGAT			ü
TSS	58.965	+							TTTATAAGCGG	TAAG
TSS	59,060	-							TCGCCATTCAG			ü
TSS	59.258	+							AGAATAAGAGC	TAAG
TSS	59.312	-					ATAAAG	26	GCAATATTAAC			ü
TSS	59.398	-							TCTTCGTGTCG			ü
TSS	60.049	+							GGCCTGCCAAT			ü
TSS	60.234	+					GTATAA	31	CAGGCATCATT			ü
TSS	60.952	+							GTTATAAGTGT	TAAG
TSS	61.121	+					GTATAT	31	ATTTTAAGGAT	TAAG
TSS	61.442	+							GCGTCAGTTTG		CAGT
TSS	61.933	+							AAAATAAGCTA	TAAG
TSS	62.322	-							TAAACGCGCCG			ü
TSS	62.507	-							ATATTAAGCCG	TAAG
TSS	62.603	-							CCGATAAGGAC	TAAG
TSS	63.255	-							ATAGTAAGATC	TAAG
TSS	63.352	-							TCGTGGACGAC			ü
TSS	63.675	-							TTGATAAGTGT	TAAG
TSS	63.754	-							AAGCTAAGAGC	TAAG
TSS	63.803	-							ATTATAAGTAA	TAAG
TSS	63.943	-							AGAGTAAGGGA	TAAG
TSS	64.181	-							ATGATAAGACA	TAAG
TSS	65.161	-			GCCAAT	132			ATATTAAGAGA	TAAG
TSS	65.432	-							CAAATAAGTTG	TAAG
TSS	65.513	-							ATCTTAAGCGT	TAAG
TSS	65.849	-							ACTCTAAGACG	TAAG
TSS	65.909	-							GCTCATTTGAC			ü
TSS	65,930	-							AACGCGGTCAA			ü
TSS	66.989	-					CTATAT	4	ATCATAAGAGT	TAAG
TSS	67,020	-							ATTATAAGTAA	TAAG
TSS	67.716	-	GCGCCG	68					ATAGTAAGACG	TAAG
TSS	67.804	+							GCATTAAGATC	TAAG
TSS	67.949	+	GCGGCG	51					TTTTTAAGTAA	TAAG
TSS	68.059	-					ATAAAT	36	ATTATAAGAAA	TAAG
TSS	68.143	-							TATTCAGTCAT		CAGT
TSS	68.222	-							AATATAAGTGT	TAAG
TSS	68.307	-							GATTTAAGAAA	TAAG
TSS	68.689	-					GTATAT	34	AATTCGTTAAC			ü
TSS	70.642	+							AAAATAAGCCG	TAAG
TSS	71.343	+					GTATAA	35	TTTCATTTACT			ü
TSS	72.014	+					ATATAA	32	GTTTTATTATT			ü
TSS	73.221	-							CGACTAAGCAG	TAAG
TSS	74.245	+							TAATTAAGAAC	TAAG
TSS	74.472	+			CCAATG	11	ATATAA	32	CTAGTACCATC			ü
TSS	75.002	-							ATAAGGTTTTA			ü
TSS	75.317	-							ACGACGCAGAA			ü
TSS	75.907	-							AAATTAGAAAC			ü
TSS	75.953	-							CCGATAAGAAG	TAAG
TSS	75.971	-							GGCCCCGAGTT			ü
TSS	76.769	-							TGAATAAGAGA	TAAG
TSS	76.817	-							AATATAAGAAT	TAAG
TSS	77.033	-							CTTGTAAGGCA	TAAG
TSS	78.799	-							TATTTAAGCAA	TAAG
TSS	79.085	+							TCTATAAGCTC	TAAG
TSS	79,300	+							CGTGTAAGTAA	TAAG
TSS	79,480	+							TAAGTAAGTTG	TAAG
TSS	79.761	-					ATAAAT	37	AAAATAAGTAA	TAAG
TSS	79.792	-			GACCAA	112			TAAATAAGGCT	TAAG
TSS	79.884	+							TGTATAAGACA	TAAG
TSS	80.033	+							AATTTAAGTGT	TAAG
TSS	80.376	+							CAACAAGGTGG			ü
TSS	80,470	+							ATGACGCGCGG			ü
TSS	80.563	+							AATGGCATGTT			ü
TSS	81,190	-							TGCATAAGCAC	TAAG
TSS	81.556	-							ACTTTAAGAAG	TAAG
TSS	82.669	+							GTGATAAGTTC	TAAG
TSS	84.333	+							TGTTTAAGAAC	TAAG
TSS	84.562	-	GGGCGG	89					TATGTAAGAAT	TAAG
TSS	84.674	-							GGCGCAATAAT			ü
TSS	85.032	+			GACCAA	115	GTATAT	31	GTAGTAATCAT			ü
TSS	85.785	+							TCTTTAAGAAA	TAAG
TSS	86.203	-							CTGTTAAGAAA	TAAG
TSS	87,050	-							TTAATAAGGTA	TAAG
TSS	87.162	-							TATTTAAGGTG	TAAG
TSS	87.865	-	GGCGGG	51					ACGCCGCGTCC			ü
TSS	88.091	-							GTTAAAAATAG			ü
TSS	88.158	-							AGAGTAAGTGT	TAAG
TSS	88.243	-							CAATTAAGTTG	TAAG
TSS	88,330	-							CCAATAAGACG	TAAG
TSS	88.587	-							TTTATAAGGCA	TAAG
TSS	89.175	-	GCGGGC	32					TTTTTAAGACC	TAAG
TSS	89.508	+							AAAGTAAGACC	TAAG
TSS	89,640	-							AGTTTAAGGTT	TAAG
TSS	89,660	+							TCTGTAAGCGC	TAAG
TSS	89.689	-							ATTATAAGGTT	TAAG
TSS	89.977	+							TTGTTAAGCAT	TAAG
TSS	90.112	+							TAAATAAGGCG	TAAG
TSS	92.286	+							TTCGTAAGCGT	TAAG
TSS	92.484	+							TCTGTAAGTGT	TAAG
TSS	93.226	-							GAATTAAGCAT	TAAG
TSS	93.472	-					GTATAT	31	TAAGCAGCACA			ü
TSS	93.794	+							TATTTAAGTGA	TAAG
TSS	94.864	-							TAGTTAAGCAC	TAAG
TSS	96.056	-							GAAGTAAGACA	TAAG
TSS	96.256	-					GTATAA	35	AGCATAAGATT	TAAG
TSS	96.529	-					ATATAA	33	AAAGCATATGC			ü
TSS	96.646	+					ATATAA	31	CCGTCAACATA			ü
TSS	96.804	+			ACCAAT	92	GCTATA	29	TGTGTGGAAAA			ü
TSS	97.215	-					ATAAAA	26	ATTGTAAGAAA	TAAG
TSS	97.637	-							AAATTAAGTTC	TAAG
TSS	98.838	-							ACATTAAGTTG	TAAG
TSS	99.247	-							AATGTAAGAGA	TAAG
TSS	99.432	+							TAGATAAGGCC	TAAG
TSS	99.844	+							AGAATAAGTAT	TAAG
TSS	99.876	-							CAGTTAAGACG	TAAG	CAGT
TSS	99.975	+					CTATAT	34	TTTTTACCGTC			ü
TSS	100.151	+							AACACGGACAT			ü
TSS	100.763	+							CCAATAAGTAA	TAAG
TSS	101.087	-							CGAATAAGCGT	TAAG
TSS	101.109	-							CAAGCAGTACG		CAGT
TSS	101.174	-							GTTTCGGCCAA			ü
TSS	101.186	-							AAACCAGTTTC		CAGT
TSS	101.572	-							GAAATAAGCGT	TAAG
TSS	102.272	+							ACAATAAGAGC	TAAG
TSS	103.007	-					CTATAA	33	GATTTAGAAGC			ü
TSS	103.694	+							CAGTTAAGTGT	TAAG	CAGT
TSS	103.711	-					GTATAT	31	AATTTAGTGAC			ü
TSS	103.814	+					TATAAA	34	TTAGCAAGCAT			ü
TSS	103.832	+					ATAAAT	31	TAATCAATCGA			ü
TSS	103.853	+							GATATAAGAAT	TAAG
TSS	104.277	-							AGGATAAGCAA	TAAG
TSS	104.675	-							ATAATAAGTTT	TAAG
TSS	105.317	-	GGGCGG	126			TAAAAG	38	GTGTTAGTTGT			ü
TSS	106.932	-							CGATTGGGCCG			ü
TSS	107.021	-							AAATTAAGATA	TAAG
TSS	107.028	+			CCAATC	98			ATTTTAAGTTG	TAAG
TSS	107,690	+	GCGGCG	69					CCAATAAGTTT	TAAG
TSS	109.826	-					GTATAT	33	AAATCAGTCAC		CAGT
TSS	109.913	-					ATAAAA	34	AAGATAAGATT	TAAG
TSS	109.926	-					TATAAC	33	CAATTAAGATA	TAAG
TSS	109.934	+							TTGATAAGATT	TAAG
TSS	109.987	+					ATAAAA	31	CGCTCAGTCGA		CAGT
TSS	110.572	+					ATATAA	37	ATAATAAGGGT	TAAG
TSS	110.921	-							GTGATAAGCGT	TAAG
TSS	110.928	+			CCAATC	87			TCACTAAGTTA	TAAG
TSS	111.941	+							AAAATAAGCAT	TAAG
TSS	112.117	+							CCCCGGGGAGA			ü
TSS	112.481	+							GAACTAAGAAA	TAAG
TSS	112.612	+							TTGGTAAGGCT	TAAG
TSS	113.319	+							TGGGCTTTTAC			ü
TSS	113.984	+							TTAATAAGCTT	TAAG
TSS	114.431	-					ATATAA	28	TACATAAGCGT	TAAG
TSS	116.183	-							CAAAAAGAAAT			ü
TSS	116.197	+	GCGGCG	51					GCAATAAGCAC	TAAG
TSS	116.363	-					GTATAT	33	ATATCAATCAA			ü
TSS	116.429	-			CAATGG	13			CGATCACTCAT			ü
TSS	116.538	+					ATAAAT	3	TAAGTGAGCAT			ü
TSS	118.083	+							ATTCATTTGCA			ü
TSS	118.393	+							TAAACGCTTTG			ü
TSS	118.841	+							TAAATAAGAAT	TAAG
TSS	119.061	+							ACACTAAGATC	TAAG				1	2
TSS	119.929	+			CAATGG	13			TTTGTAAGTCT	TAAG				1	2	3
TSS	120.622	+							ATCGGGCCGAA			ü		1	2	3
TSS	122.667	-					ATATAA	29	CGTGCACAGTA		CAGT
TSS	122.707	-							TAGATAAGGTT	TAAG
TSS	122.774	-	GCGCCG	75			TATATA	27	GCCCTAGTGCC			ü
TSS	122.828	+					GCTATA	35	AAATCAGTATC		CAGT
TSS	122.878	+							AGTATAAGTAA	TAAG
TSS	123.688	+							TAAATAAGCAC	TAAG
TSS	124.843	+							ATATTAAGTAT	TAAG
TSS	124,970	+							TTGATAAGAAC	TAAG
TSS	125.035	+							TTAATAAGAGG	TAAG
TSS	125.417	+							TAGATAAGTGT	TAAG
TSS	125.668	+							GCAGATTGCCG			ü
TSS	126.212	+							CTGTTAAGCAA	TAAG
TSS	127.089	+							TCGGCGGATGT			ü
TSS	127,220	+					GTATAA	34	GTTTCAGTTGC		CAGT
TSS	127.324	+							CCCGAGCGTCG			ü
TSS	127.382	+							TTTAAGTTATT			ü
TSS	127.549	-							ATAATAAGCAG	TAAG
TSS	128.373	-							CGACTAAGCAT	TAAG
TSS	128.641	+							AGGTTAAGAAG	TAAG
TSS	128.761	+							TAGCTAAGAAA	TAAG
TSS	128.845	+							GATTTAAGCAT	TAAG				1	2
TSS	129.358	+							CGAGTAAGGTT	TAAG				1	2
TSS	129.756	+	GCGGCG	61					CTTTTAAGCTT	TAAG
TSS	130.224	-							TAAATAAGTTT	TAAG
TSS	130.391	+							TGTGTAAGGTA	TAAG				1	2
TSS	130.499	-							TTAGCGATCAT			ü
TSS	131.363	-							ACAATAAGCAC	TAAG
TSS	132.203	-					GTATAA	32	TAAGCACAGTT		CAGT
TSS	132.553	+					GCTATA	34	TAAGCACAGTT		CAGT
TSS	133,040	-							GCTTTAAGGAA	TAAG
TSS	133.649	+							TGATTAAGAAA	TAAG
TSS	133.66	+							CTTTTAAGATG	TAAG
TSS	2.086	-	GCGGCG	42					ACAATAAGTTT	TAAG
TSS	2.273	-	GGCGGG	37					TAAATAAGATA	TAAG
TSS	2.836	-							CTATCATAGTC			ü
												20 TAAG
												3 non-taag
												ORF-60-AS-1
												P74-AS3,4,5
												ODV-E56-AS-5

## Sheet: B
B. The list of the novel TESs
Feature	Position	strand	Poly(A) signal distance	poly(A) signal	TES_seq
TES	756	-	46	AATAAA	TGTCAATAAATTCTTGAACTATGCTTTCAGGCGGCAAAGTCTGGCCAGGTACTTGAATTTTTTTGTATAACAGGCCCGCCCGCAAAAAATGCACACCATCA
TES	976	+			CCGCAGGAAGCCATAGATAGATTCGAAAAAGCCAGAGGTCACAAAATTGAAAGACAAAATTACGTTCAAGATTTATTAATTTAATTAATATTATTTGCATT
TES	985	-	25	ATTAAA	TTGTTAAAGAATGCAAATAATATTAATTAAATTAATAAATCTTGAACGTAATTTTGTCTTTCAATTTTGTGACCTCTGGCTTTTTCGAATCTATCTATGGC
TES	2.789	+	18	AATATA	AAGTTAGTTTCATTTAATGCAACTTTATCCAATAATATATTATGTATCGCACGTCAAGAATTAACAATGCGCCCGTTGTCGCATCTCAACACGACTATGAT
TES	3.169	+	23	AAGAAA	TCCGCTCATTAGAGCGTCATGTTTAGACAAGAAAGCTACATATTTAATTGATCCCGATGATTTTATTGATAAATTGACCCTAACTCCATACACGGTATTCT
TES	3.309	+	19	AATGAA	TGTACATGCTGTTAACGGCTCCGCCCACTATTAATGAAATTAAAAATTCCAATTTTAAAAAACGCAGCAAGAGAAACATTTGTATGAAAGAATGCGTAGAA
TES	3.433	+	21	TATAAA	GCTGAACAACAAGATTAATATGCCTCCGTGTATAAAAAAAATATTGAACGATTTGAAAGAAAACAATGTACCGCGCGGCGGTATGTACAGGAAGAGGTTTA
TES	3.748	+	13	TATAAA	TCTCAATCCTATTTGTAATTATTGAATAATAAAACAATTATAAATGTCAAATTTGTTTTTTATTAACGATACAAACCAAACGCAACAAGAACATTTGTAGT
TES	3.907	+	24	AATATA	TCAAATGATTCACAGTTAATTTGCGACAATATAATTTTATTTTCACATAAACTAGACGCCTTGTCGTCTTCTTCTTCGTATTCCTTCTCTTTTTCATTTTT
TES	3.936	+	35	CATAAA	TATAATTTTATTTTCACATAAACTAGACGCCTTGTCGTCTTCTTCTTCGTATTCCTTCTCTTTTTCATTTTTCTCCTCATAAAAATTAACATAGTTATTAT
TES	4.039	+	25	AGTAAA	TATCCATATATGTATCTATCGTATAGAGTAAATTTTTTGTTGTCATAAATATATATGTCTTTTTTAATGGGGTGTATAGTACCGCTGCGCATAGTTTTTCT
TES	4.909	+			AGAAGTGATGGATGTTTTCCTTGTTGTCAACATGCGTCCCACTAGACCCAACCGTTGTTACAAATTCCTGGCCCAACACGCTCTGCGTTGCGACCCCGACT
TES	5.101	+	42	AATGAA	CTGCCCAATAATGAACCTTCACTCTGAGTACACCAACTCGTTCGAACAGTTCATCGATCGTGTCATCTGGGAGAACTTCTACAAGCCCATCGTTTACATCG
TES	5.227	+	21	AGTAAA	AATTCTCCTTGAAGTTTCCCTGGTGTTCAAAGTAAAGGAGTTTGCACCAGACGCACCTCTGTTCACTGGTCCGGCGTATTAAAACACGATACATTGTTATT
TES	5,270	-	19	AATAAA	GTAAATCAACAACGCACAGAATCTAGCGCTTAATAAATGTACTAATAACAATGTATCGTGTTTTAATACGCCGGACCAGTGAACAGAGGTGCGTCTGGTGC
TES	5.275	+	22	ATTAAA	AGACGCACCTCTGTTCACTGGTCCGGCGTATTAAAACACGATACATTGTTATTAGTACATTTATTAAGCGCTAGATTCTGTGCGTTGTTGATTTACAGACA
TES	5.297	+	44	ATTAAA	CCGGCGTATTAAAACACGATACATTGTTATTAGTACATTTATTAAGCGCTAGATTCTGTGCGTTGTTGATTTACAGACAATTGTTGTACGTATTTTAATAA
TES	5.326	+			TTAGTACATTTATTAAGCGCTAGATTCTGTGCGTTGTTGATTTACAGACAATTGTTGTACGTATTTTAATAATTCATTAAATTTATAATCTTTAGGGTGGT
TES	5.338	+			TTAAGCGCTAGATTCTGTGCGTTGTTGATTTACAGACAATTGTTGTACGTATTTTAATAATTCATTAAATTTATAATCTTTAGGGTGGTATGTTAGAGCGA
TES	5.369	+	19	ATTAAA	ACAGACAATTGTTGTACGTATTTTAATAATTCATTAAATTTATAATCTTTAGGGTGGTATGTTAGAGCGAAAATCAAATGATTTTCAGCGTCTTTATATCT
TES	5.499	+			TGTAAAATAGGTTTCGATTAGTTTCAAACAAGGGTTGTTTTTCCGAACCGATGGCTGGACTATCTAATGGATTTTCGCTCAACGCCACAAAACTTGCCAAA
TES	5.582	+			GCCACAAAACTTGCCAAATCTTGTAGCAGCAATCTAGCTTTGTCGATATTCGTTTGTGTTTTGTTTTGTAATAAAGGTTCGACGTCGTTCAAAATATTATG
TES	5.619	-	25	AATACA	GTACACTAACGACAGTGATGAAAGAAATACAAAAGCGCATAATATTTTGAACGACGTCGAACCTTTATTACAAAACAAAACACAAACGAATATCGACAAAG
TES	5.625	+	25	AATAAA	CGATATTCGTTTGTGTTTTGTTTTGTAATAAAGGTTCGACGTCGTTCAAAATATTATGCGCTTTTGTATTTCTTTCATCACTGTCGTTAGTGTACAATTGA
TES	5.722	+	29	AATAAA	TTGACTCGACGTAAACACGTTAAATAAAGCTTGGACATATTTAACATCGGGCGTGTTAGCTTTATTAGGCCGATTATCGTCGTCGTCCCAACCCTCGTCGT
TES	7,900	-	17	AATAAA	TGTTTTTATTATATATTTGAATCGTTTTTAAATAATAAACATTTACAATAATTTTTATGATTTTATTAACACCACTCACGATCATGCTTTACACGTAGAAT
TES	7.902	+	19	AATAAA	TCTACGTGTAAAGCATGATCGTGAGTGGTGTTAATAAAATCATAAAAATTATTGTAAATGTTTATTATTTAAAAACGATTCAAATATATAATAAAAACAAT
TES	7.951	+	18	AATATA	TATTGTAAATGTTTATTATTTAAAAACGATTCAAATATATAATAAAAACAATCTACATCTATTTCTTCACAATCCATAACACACAACAGGTCCATCAATGA
TES	8.063	+	19	AATACA	TATCCGACATACTATGTGCATGTAACAAATCAAATACATCTTTTAAATTTTTATACACATCTTTACATTGTCTACCAAAATCTTTAATAACCCTATAACAA
TES	8.178	+	20	AATAAA	TTCTTGCGTGGTTTTGCCGCGCAGATATTGAAATAAAATGTGCATGCACGACAACTTGTGTTTACTAAAATGCTCCTTGCCTATACCGCAAAACCGGCCAT
TES	9.407	-			CGTTGCAATCTTCACTTTCCACAATTGCTATATTATACAAATGATATTTCATTTCTACTTGTTTATTTGTTACACTAAAAATTGTCGCTCTCTGGTGACCG
TES	9.516	-	14	AATGAA	TTTTGTTTTTCTAAATATTTACACAACGAAACAATAAATGAATTACGAGGACATTGGTTTTTTTGTTTGCATATTAAACAATCGCGCGTTGGCTCAAATGG
TES	9.529	-			GTTTGATTGTACATTTTGTTTTTCTAAATATTTACACAACGAAACAATAAATGAATTACGAGGACATTGGTTTTTTTGTTTGCATATTAAACAATCGCGCG
TES	9.569	-	20	AATATA	GTTATTATTATGTATTTATTTCGTATAAATAATATATAAAGTTTGATTGTACATTTTGTTTTTCTAAATATTTACACAACGAAACAATAAATGAATTACGA
TES	9.616	-	22	AATAAA	TAGAGAGGTTATACAGGAAGTATTGTAAAATAAAAACATGTATAATAGTTATTATTATGTATTTATTTCGTATAAATAATATATAAAGTTTGATTGTACAT
TES	9.621	+	18	AATACA	CAATCAAACTTTATATATTATTTATACGAAATAAATACATAATAATAACTATTATACATGTTTTTATTTTACAATACTTCCTGTATAACCTCTCTAACTAC
TES	12.975	+	21	AATAAA	TGAATCACTTAACACACTTTTAATTACGTCAATAAATGTTATTCACCATTATTTACCTGGTTTTTTTGAGAGGGGCTTTGTGCGACTGCGCACTTCCAGCC
TES	14,130	-	19	AATAAA	TATTCCATTTGTTATACACATTAGCCTCGTTAATAAATACTTTTAACATTGTCTGTTGGTTTTGAATTGAATCCACCACGTCCTTCACTTTACGGTCGGCG
TES	14.326	-	49	AATACA	CAATACATTTATTTAAATTTAAAAATAAATAAAATAGTTAATAGCTGTCTACCCGTAAAATAATTTAACGCAGGAACCCATTTAGTAACATTATTTTTTTT
TES	14.384	+	21	AATAAA	TATTAACTATTTTATTTATTTTTAAATTTAAATAAATGTATTGTTAGAAAATTGTGTTGTTTTATTAGTATAACGAAAAAATACATGACATAAACCGCTTC
TES	15.807	-	30	TATAAA	TAAATAAAATTGTATTATTTTATAAAAAATAAAACAATAATTAGAACTGAACAAGTTTATTTATTTATTTTTAATAATATTTTTCCAACAAAAAACTTAAC
TES	15.817	+	35	ATTAAA	TTGTTGGAAAAATATTATTAAAAATAAATAAATAAACTTGTTCAGTTCTAATTATTGTTTTATTTTTTATAAAATAATACAATTTTATTTATACATTAATA
TES	15,860	-	47	AATAAA	GTAAATAAAGTATTGTAAATAATTGTATTAATAAATACCAAAGTATTAATGTATAAATAAAATTGTATTATTTTATAAAAAATAAAACAATAATTAGAACT
TES	15.867	+	26	AATACA	ATTATTGTTTTATTTTTTATAAAATAATACAATTTTATTTATACATTAATACTTTGGTATTTATTAATACAATTATTTACAATACTTTATTTACACTATAA
TES	15,900	+	19	AATACA	TTTATTTATACATTAATACTTTGGTATTTATTAATACAATTATTTACAATACTTTATTTACACTATAATACTTTATTTACATTAGTACTAAATTAATACTA
TES	17.309	+			TAACATTTTGAATATTTAATTCAACAACTAAGTAATGGCAATATGTATCGAGTACTGATCGTGTTTTTCCTGTTCGTGTTTCTTTATATAGTGTACCAGCC
TES	20.201	+	36	CATAAA	TTATTGCAACTTCCTCATAAATTTCACATTAAAGATTACACATCGACGCCCCATCATTTTTTCCATCAGTCTAAAATTTACACCAACAGCGCGGCGCCCGA
TES	20.597	-	15	AATATA	AAAATAGTATATAAATAAAAAACATTTTATTAAATAATATATTTATTTCAATTATACATGTTTTATTTTATTCTTTCTATAATCATAGGGTACAACACAGG
TES	20.606	+	26	AATAAA	TACCCTATGATTATAGAAAGAATAAAATAAAACATGTATAATTGAAATAAATATATTATTTAATAAAATGTTTTTTATTTATATACTATTTTCTATTACAT
TES	20.611	-	41	AATAGA	GGAATATGTAATAGAAAATAGTATATAAATAAAAAACATTTTATTAAATAATATATTTATTTCAATTATACATGTTTTATTTTATTCTTTCTATAATCATA
TES	20.623	+	19	AATATA	AAGAATAAAATAAAACATGTATAATTGAAATAAATATATTATTTAATAAAATGTTTTTTATTTATATACTATTTTCTATTACATATTCCAATGCACACAAA
TES	21.169	-	14	AATGAA	TTTTAAGCCTGGAATATTTGTTATTATTGAACAATAAATGAATATATAAAAGTTTTGTTTTTTATTATAAGTCAAAATGTCTTGCATATTAACTGCGCTTT
TES	23.478	+	40	TATAAA	GTCACCGATTTTATAAAAATATTTGTGGTGTAATAAAATGGTGTTCAACGTGTACTACAACGGCTATTATGTGGAAAAAAAATTCTCCAAGGAGTTTTTAA
TES	23.531	+			ACTACAACGGCTATTATGTGGAAAAAAAATTCTCCAAGGAGTTTTTAATTCATATTGCGCCTGATTTGAAAAACAGCGTCGACTGGAACGGCAGCACGCGC
TES	23.995	-	46	AATACA	ATAAAATACATTATATATTACAAAATATAGTTTTATTATTATTATTTTTAATACATGTTTTATTGTTTTTCTAATACATTCAAGTCGTCTAGATGATTATT
TES	24.021	-	40	AATAGA	TCAACTACGGAATAGACAATTTTTAAATAAAATACATTATATATTACAAAATATAGTTTTATTATTATTATTTTTAATACATGTTTTATTGTTTTTCTAAT
TES	24,030	+	37	ATTAAA	ACAATAAAACATGTATTAAAAATAATAATAATAAAACTATATTTTGTAATATATAATGTATTTTATTTAAAAATTGTCTATTCCGTAGTTGAGAAAGTTTT
TES	27.132	-	21	AATAAA	ATGTCACGTGTAATCAATGTGTATTTTACAATAAAAACATTTTTATTTAAATAATTATTTTATTTTAGTAAATGACATCATCCCTTGATTGTGTTTTACAC
TES	27.143	+	30	ACTAAA	AATCAAGGGATGATGTCATTTACTAAAATAAAATAATTATTTAAATAAAAATGTTTTTATTGTAAAATACACATTGATTACACGTGACATTTACGATGGCG
TES	27.195	+	38	AATACA	GTTTTTATTGTAAAATACACATTGATTACACGTGACATTTACGATGGCGAACAATAATTTCACTTTTTATATTAGGACACGACGTGTATATAGGAAAGCTT
TES	29.351	-	49	AATACA	TAATACACAAGATACAAATATGTCAGATTAAATAAAAAACTTTTATGTATATTTAATGGTTTTTATTATTGTTATTATTAATACCCTCCTCGTAATCGTAA
TES	29.361	+	13	AATATA	GAGGAGGGTATTAATAATAACAATAATAAAAACCATTAAATATACATAAAAGTTTTTTATTTAATCTGACATATTTGTATCTTGTGTATTATCGCTAACCA
TES	29.379	+	25	CATAAA	AACAATAATAAAAACCATTAAATATACATAAAAGTTTTTTATTTAATCTGACATATTTGTATCTTGTGTATTATCGCTAACCATTAAAAGTGCTGGAGCCA
TES	30,130	+			ACGGCCAGCTGGTCCATGTTGGATTTGTTGTAAGAGCTCGATTCCAGTTTATTCAACAGCTTTTCATTTTTGCACACGGCCGCAGTCTCCGGAGATTGTTG
TES	31.825	-			TTTAAAACCTGCAATTTGGGATTTCATAATTATTACAAATTGTTTCGCCGATGTTTGTCCATATTATTGTTTAAACACAAAGAGGTATTCGTACAATGCTT
TES	31.919	+	19	AATAAA	TTTTAAACTTCTTTGTTACTTGTTTTATAATAAATAAAATTTGCTGACCCATGTCTGCGCCCACAACTTTAATTAACCATTTGTGCGCATATTGATTGTCT
TES	36.851	+	41	AAGAAA	GTTTACAATTAAGAAAAATTTGTATCAATAATAAGCAACATTCGACATGTCTATCGTATTGATTATTGTCATAGTTGTAATATTTTTAATATGTTTTTTGT
TES	36.941	+	23	AATAAA	ATGTTTTTTGTACCTATCAAATAGCAATAATAAAAATGATGCCAATAAAAACAATGCTTTTATTGATCTCAATCCCTTGCCGCTCAATGCTACAACCGCTA
TES	39.056	-	41	ATTAAA	CGCGTTAGCATTAAAATTAAACAGTTTAATAAATAAATAATATTTAATTTATTTTTTGTTTTATTATCTATTTTGTAACAACAACAATATCAGTCTTTTGT
TES	39.077	+	43	AATAGA	TGTTACAAAATAGATAATAAAACAAAAAATAAATTAAATATTATTTATTTATTAAACTGTTTAATTTTAATGCTAACGCGTACAAATCACGCTGTTCCGAC
TES	40.868	+	19	AATAAA	TCGACTTTTTCGTGTCCAGTGTGGCTTGTTTTAATAAATTCTTTGAAAATATTGTCGGGTGTATTATTAAATAGCATGTATGGTATGTTGAAGATGGGATA
TES	43.826	-	19	AATAAA	CCCTGTTATACAATTTTTGTACTCTGCCAAAAATAAATTGATACGAAACTACATCTGGGTTGTTTATATCCGACTTGTCGGGTTTATTAGTAAAAAAATTG
TES	46.368	-	39	CATAAA	CTGAATTCACCCATAAAGTTTTCCCAATCCAATAAATGTAATTGAGACACATCTCGAGCGTGTAGCTGGTTGTTTACGTTTTCGCGTAAACTCGCAGATCC
TES	47.037	-	21	AATAAA	TAAGAACCTTAAACCCAATATCTAGCGTAAATAAATAAAACCACAAAATACAAACAACAAACTTTATTAACACAGAGGGTAAAATAGGGCAGAACAATTTT
TES	47.039	+	20	AATAAA	AATTGTTCTGCCCTATTTTACCCTCTGTGTTAATAAAGTTTGTTGTTTGTATTTTGTGGTTTTATTTATTTACGCTAGATATTGGGTTTAAGGTTCTTAGA
TES	47.143	-	23	AATAAA	ACTGCCTGATATAATACCTCCGAGTGAAATAAACCGCTTGTCGAGCGAAAATTGTATTTATATGAAGCTCAAATCCCTTTTGGTAGGGAAAATACAACTCT
TES	47.301	-	21	CATAAA	AAGTTTTTGTAAAACGCCTTTTTTACATTCATAAAAATAATGTACTCTTCATTTTGAGCGTTATCAAACTCTAAAAATATTAAACTAGTCAAATCTAACAC
TES	47.693	-	15	AATAAA	CGAAGATGAGGACGAAGATAATTATTACAACTATTAATAAATTAATTTTTTTCTACTTGTATAGTTTTATTTCTAGTTCACGATCCAAGGCGTCTCGCACT
TES	48,520	-	27	GATAAA	CTTGCCAGACGTCCATTTTATGTGATAAATAAAACACAAACACAAAGTTTTTATATTGTCTTTTATTGATATGTTGCCTAAATATTATCAAAACCTTCCCT
TES	48.522	+	19	AATAAA	GGAAGGTTTTGATAATATTTAGGCAACATATCAATAAAAGACAATATAAAAACTTTGTGTTTGTGTTTTATTTATCACATAAAATGGACGTCTGGCAAGAA
TES	49.545	-	17	ATTAAA	GACGCGTCTGTGTACACGTTGATTAATTGGTCGATTAAACTGTTGAAATAATTTAATTTTTGGTTCTTCTTTAAATCTGTGATGAAATTTTTTAAAATAAC
TES	50.735	-	22	AATAAA	CGTTTTTGTAACAAACATAGTTATTTTTAATAAACACGCTCTGTAACACAACCGTGTTATGATATATGTCGGCGCCACACACTTTTACCTTATTGTGAGAA
TES	50.887	-	27	AATAAA	ATCGTACATGTTGCTCTAAAATTAATAAAACACTGATTGCATGCAATCAAATGCGCTCTATTTATATTATCATTCAATGAACATGTCGAGCAAATGTTCTG
TES	50.901	+	26	AATAGA	GACATGTTCATTGAATGATAATATAAATAGAGCGCATTTGATTGCATGCAATCAGTGTTTTATTAATTTTAGAGCAACATGTACGATAAATTTATGATCTA
TES	51.228	-	20	AATAAA	TCCATATTTTCACACCTGTCATAATTATGTAATAAAAATAGTTTAAAGCCATCTTGATCTCGTTTGGATATTTCGTCATCGTCAAAAAGATATTGCAAAGC
TES	51.273	-	20	ATTAAA	AATTCGTAGTCTGCTATGCTAAAATTGTTAATTAAAAAATATTCTTCCATATTTTCACACCTGTCATAATTATGTAATAAAAATAGTTTAAAGCCATCTTG
TES	51.402	+	20	AATATA	GATTGTAGAGATCTGTTATTACTTCTTGCTAAATATAATATGTAATTAAAATTTTGTTTGTTTTATTAAAATCCTGGATTAAAAAATGACGAATAATTTGA
TES	51.505	+			TGCGTGCACGCCAACAAGATTCTTCGTCATTATGATCAATGCGTGCATCAAGTTTATGCTTTTGTAATTGGCTTCTGACCACTTTAGCCATTTGAGCGTAT
TES	52.444	-	31	AATGAA	ATAAATTTTGTTTGTATAAAATGAAAAAATAAAGTTTATAATTATATACGATACTATGTTGTTTTATTGTATGTTACTGTAAGGTGTTATTATGTTTCAAC
TES	56.189	+	48	AATAGA	TGCAATAGATCAGTATCTGTGCACTAACATAGTTACGTTTATAGATTTTTTTACTAGAGTCTTTTATTTGGTGATGCGAACAAATTTTCAGTTCACCACTT
TES	57.718	-	19	AATAAA	TATGTCTTGAGCTTTACGATTATATTTAACAAATAAAGAGTTTAATTCATCTAGTTGTGTGTTTAATTTACTCATTTCAGATTTGACAGCCTGATCTGCAA
TES	57.723	+	27	AGTAAA	GATCAGGCTGTCAAATCTGAAATGAGTAAATTAAACACACAACTAGATGAATTAAACTCTTTATTTGTTAAATATAATCGTAAAGCTCAAGACATATTTGA
TES	57.852	-	23	AATGAA	GGACTGTTGAAGTATGACGAAGATGAAAATGAATATAAATTTTTGTAATTCTATTCGACGTTTGGTTGAACGCTGGCCGCTGTTGTTCGCGCCAACGTTTC
TES	57.979	+	19	ATTAAA	CGTTCTCGACAGTTACGTAAATAGTTACTTTGATTAAATTATCTTCCAGCAGCATTGAGATTTGATTGAAATCCGCACATAGCTTTTGTAGCGAATCCGCT
TES	58.165	+	20	AATAAA	CAATGTTCAACTCGTCGCTTTTAAACTGCACAATAAACTTGTTATCGCCCATGTCATTTTCTTCCAATTCGCTTTTTAACACATTTACATTGTACGAAGCA
TES	58.394	+	39	ATTAAA	CACGTTTGATCCATTAAAAATTTGTTGACACTTTATACTGTAAATGGTAAAGATTTGGTTTTCATTGTCTTTTAAATATTTAAACACCTCATTGATGTCGT
TES	60,650	+	28	AATATA	TAAAAACTGTTACATGTGTTTGGAATATAAAAAGAATTTATACAATGTAAATTTGTATACGATTGATGGTCATTGTCCTTCGTTTAAAGCCGTTTGTTTTT
TES	61.151	-	19	ATTAAA	TGAATCTACCGTCTGTGGAAAGTATCAAAAAATTAAATTGCATCAAATTCATTTTATAGTTTATTCCATAACAATATCCTTAAAATTAAACATTTATTAAC
TES	61.154	+	18	AATAAA	AATAAATGTTTAATTTTAAGGATATTGTTATGGAATAAACTATAAAATGAATTTGATGCAATTTAATTTTTTGATACTTTCCACAGACGGTAGATTCAGAA
TES	62.003	-	28	AATAAA	ATGCGACACGACGCAGCGACAAAATAAACTCGCAAATTTTTTTGAAAAGCCTTTTACAAGTTTTACTTTGCAGTAGGTTAATAATTTTTTTGTCATACAAT
TES	62.149	-	21	AATAAA	TGTTTAAATTGGTGTATTAATTTAATTACAATAAAACATTATGTACAATAATATGTCTTTTATTTTACAATATTTATGTATATGAAATTACAATTGTTATT
TES	62.156	+	35	CATAAA	ATTGTAATTTCATATACATAAATATTGTAAAATAAAAGACATATTATTGTACATAATGTTTTATTGTAATTAAATTAATACACCAATTTAAACACATGTTG
TES	62.164	-			AACAACATCAACATGTGTTTAAATTGGTGTATTAATTTAATTACAATAAAACATTATGTACAATAATATGTCTTTTATTTTACAATATTTATGTATATGAA
TES	62.201	+	20	AATACA	ATTGTACATAATGTTTTATTGTAATTAAATTAATACACCAATTTAAACACATGTTGATGTTGTTGTGAATAATTTTTAAATTTTTACTTTTTTCGTCAAAC
TES	62.204	-	34	AGTAAA	AGTGTTTGACGAAAAAAGTAAAAATTTAAAAATTATTCACAACAACATCAACATGTGTTTAAATTGGTGTATTAATTTAATTACAATAAAACATTATGTAC
TES	62.634	-	26	AATAAA	CGCAACACGCACGAATTTGACAACAATAAAGACAAAATTTTAGAAACTTTACAGAGCGAATTGAAACTTGCGTTGGCCGATAAGGACAAATTGAAAACGTG
TES	62.973	-	29	ATTAAA	AAAGATGATTTTATGAATGCCATTAAATCTTTTGAAACTTTAAATATTGAACCGGATATAGTTAAAACCGAACAGGCCGACGCGCCGGCAACAAGCGGCGA
TES	63.203	-	40	AATGAA	GATCAATAAAAATGAAAATAAATTTGTGCAATATACAATTTCAGTCTTTAATTAATTTATTAAATTTACAAGCGACCACCATGTCGTTGCTCAATTCTAAT
TES	63.216	-	27	AATGAA	GTATTAATAGTAAGATCAATAAAAATGAAAATAAATTTGTGCAATATACAATTTCAGTCTTTAATTAATTTATTAAATTTACAAGCGACCACCATGTCGTT
TES	63.275	-			CTCAGTTTTTTAGCAAATTTTCTAGTCACAAAAATGGATGAAGCATACCAACTGCCAGCGTATTAATAGTAAGATCAATAAAAATGAAAATAAATTTGTGC
TES	63.345	-			GTTAAACAATGTCAGTGTAACATTTACATTGCATAGATTCGTGGACGACAACGTTTTAACACAGGACGAGCTCAGTTTTTTAGCAAATTTTCTAGTCACAA
TES	63.422	-	17	AATAAA	ATCTACAAACTAGTAGAAACGGTCGACTCTTCTAATAAACTCAGTAGGCGACAGGTTGATTTTTTAATACATGCATTGTTAAACAATGTCAGTGTAACATT
TES	63.847	-			TATTTAGCCTAGTGTATGACAAAAAGGAAAACAGCATCTTTTTGTATCTGCTCATATTGTTTCTCGTGTTTATTATCGTCAGCCCGGCCATTATAAGTAAG
TES	65.058	-	29	AATGAA	TTAATAAATTTGATTAACCACAATGAACGGTTTTAATGTTCGCAACGAAAACAATTTTAATTCTTGGAAAATAAAAATTCAATCCGCTCCCCGGTTCGAGT
TES	65.086	-	20	AATAAA	AGTATTGACACCGATTCTCCTTTTGTTTTTAATAAATTTGATTAACCACAATGAACGGTTTTAATGTTCGCAACGAAAACAATTTTAATTCTTGGAAAATA
TES	65.123	-			TTTCGTAATATTAAGAGAACAACAACAATATTCGGATAGTATTGACACCGATTCTCCTTTTGTTTTTAATAAATTTGATTAACCACAATGAACGGTTTTAA
TES	65.146	-	36	AATATA	TTACTGCTGTATGTAATATATTATTTCGTAATATTAAGAGAACAACAACAATATTCGGATAGTATTGACACCGATTCTCCTTTTGTTTTTAATAAATTTGA
TES	65,160	-	22	AATATA	TTATAGCTTTATTCTTACTGCTGTATGTAATATATTATTTCGTAATATTAAGAGAACAACAACAATATTCGGATAGTATTGACACCGATTCTCCTTTTGTT
TES	66,640	-			TTGTTCAAAAGATTATTAGATATTACAGGTGCAATGACATGTCAGAACTTAGTCCTCTCATGATTCTTTTTATAAACACTATTCGTGACATGTGCATCGAC
TES	66.959	-	21	AATAAA	ATATTGAGTTTTGTAATCATAAGAGTACAAATAAAAAGTATGACAGATGAACGTGGCAATTTTTATTACAACACCCCTCCGCCGCTGAGGTATCCCTCTAA
TES	66.973	-			TATAAGTAATCCGTATATTGAGTTTTGTAATCATAAGAGTACAAATAAAAAGTATGACAGATGAACGTGGCAATTTTTATTACAACACCCCTCCGCCGCTG
TES	67.009	-			AATTTTATTATCGCTTTTTTGTCACAACAACTATATTATAAGTAATCCGTATATTGAGTTTTGTAATCATAAGAGTACAAATAAAAAGTATGACAGATGAA
TES	67.195	-			ATGTTGTAAAAAAGAACTGCGTGATTATATCAAAGGTGAAAATTCGTTTAATGTGGCTTTTAGAAATTGCGAAAGCATTTTGTGTCGGCGCGTCAGTTTTC
TES	67.497	-	48	AAGAAA	CTAAGAAACAAAAACTTGACAACGCTAAACAAGATTAAATACGATAGTGAACTGTTGCTTCATTATTTGTACGATGATCACCACAATAAAAACTCTGATTA
TES	71.327	+	18	TATAAA	TTTGATTACAAATATTTTGTTTATGATAGCAAGTATAAATAACCGAACAAAGTTAAATTTTTTTCATTTACTTGTCACCATGTTTCGAATATACCCTAATA
TES	71.443	+	19	TATAAA	GTTGTTTAGTGGGTGACATTATTCAAGTTCGTTATAAAGATGTATCACATATTCGCTTTTTGTCAGATTATTTATCTTTGATGCCTAACGTTGCGATTGTA
TES	71.868	-	18	AATAAA	CTTTAATGTCAAACAAACAACATTATCCATGTAATAAAACAATGTGTAAATTGTTATTCTTTTATTTTAAAAACATTTAAACCACAAATCATACAAAAATA
TES	71.872	+	20	AATAAA	TTTGTATGATTTGTGGTTTAAATGTTTTTAAAATAAAAGAATAACAATTTACACATTGTTTTATTACATGGATAATGTTGTTTGTTTGACATTAAAGGTTA
TES	72.245	-	20	AATAAA	TAATGTTTGCAGGGATTACTTGGAATTTTAAATAAAAAATTTTATAAAAAATATATTCACTTTTATTTAACACCATTTCCAATATACGTTGGGATCTTGGC
TES	72.248	+	20	AATAAA	AAGATCCCAACGTATATTGGAAATGGTGTTAAATAAAAGTGAATATATTTTTTATAAAATTTTTTATTTAAAATTCCAAGTAATCCCTGCAAACATTAAAC
TES	74.258	-	22	ATTAAA	AAATCTTTGTGACAAGTTTAAAGTCAAAATTAAAAATTATACCGAACACGATTTGATGGTTCTTAATTACGAATCGTTTGAACGCGATCGAGATCATCCTG
TES	74.786	-	21	ATTAAA	TAATATTCTTCAATTTCTTGGGTTTTAGAATTAAAATTAACTCTATATATATGTCTCTTGTTTATTTTCACACCTTCTTCAATATCGTGATGCCAATTATT
TES	74.824	-			TTAATTAACTGTTTACATAACATTCTACTTTAATGTAATAATATTCTTCAATTTCTTGGGTTTTAGAATTAAAATTAACTCTATATATATGTCTCTTGTTT
TES	74,860	-	26	AATAAA	CGCCACTATTACCACAAATGTTACAATAAATGTAGATTAATTAACTGTTTACATAACATTCTACTTTAATGTAATAATATTCTTCAATTTCTTGGGTTTTA
TES	74.978	+	23	AATAAA	TGATTGTAATGTTGTGTACTCGTTTTGTAATAAATTTTTGTGTTTAATCAATTCAATATTTTTATTTGATAAAACCTTATTTTCGCTACTCAATTTGGCGT
TES	75.123	-	40	AAGAAA	GTTTCTATGCAAGAAAAGTTAGACAAAATTAAAAGCGACTACAACAACATGCATAAATCTTTTAAAGAATTGCAACTGAAACGAATTACAACTGAAAAGGC
TES	75.367	-	22	AATAAA	ATGCAGCGCGTCGAGTGTCGCACAATGGAATAAAATAAACGCTAATTTTGATGCGGCCTCTTTGGCCAGTGTGTTGTTTGAAAAAAGTCTGTTGGACGACG
TES	75.517	-			ATTAGAACTAGACACGTGCAAACATCAATTATGCTCAATGTGTATACGCAAGATTAGAAAACGAAAAAAAGTACCATGTCCCTTGTGTAGGGTTGAAAGTT
TES	75.593	-	24	ATTAAA	GCAACATTTGTTTTTCGGTTGCAGAAATTAAAAATTATTTTCTGCAACCAATAGACAGATTGACTATAATACCCGTATTAGAACTAGACACGTGCAAACAT
TES	78,710	-	47	ATTAAA	AATATTAAATTTATTTATAATAATTTTATTAACTTTAAAAATATTAGACGACATTCAGGAATTGTATCCAAATCCACCAATTGTACCACCACCTACATCTC
TES	78.748	-			AGCAACATGTGGTACATTATTGTGATAATAATAATAATAATATTAAATTTATTTATAATAATTTTATTAACTTTAAAAATATTAGACGACATTCAGGAATT
TES	78.794	-	37	AATACA	TTAAATTTGCAATAATACAACATTCTTTGTTTAATTTTTATATTTAAGCAACATGTGGTACATTATTGTGATAATAATAATAATAATATTAAATTTATTTA
TES	80.111	+	23	ATTAAA	CTAAATCTCATTGGAATTGAAATTGTAAATTAAAACAAATCATGTGGGGAATCGTGTTACTTATCGTTTTGCTCATACTGTTTTATCTTTATTGGACGAAT
TES	80.805	-	14	AATATA	GAACACTAGTGTACCAAATTTTGTATGTTAATAAATAATATATTATATAAATAGACTTTTTGTTTTATTAATTCATTTCTCTGTATGATTTATAGTTTTTG
TES	80.808	+	30	AATGAA	AAACTATAAATCATACAGAGAAATGAATTAATAAAACAAAAAGTCTATTTATATAATATATTATTTATTAACATACAAAATTTGGTACACTAGTGTTCAAA
TES	80.849	+	38	AATATA	AGTCTATTTATATAATATATTATTTATTAACATACAAAATTTGGTACACTAGTGTTCAAATCGTTTCTGTTCAACGCCATTGTCATGTTATAAAACACATT
TES	80.915	+	29	TATAAA	CTGTTCAACGCCATTGTCATGTTATAAAACACATTTGTAGTTTTATTGTAATTATTTTTAAATTTATTTTTAATTTGCTGTAATAAAACTTGTTCATTAAA
TES	80,960	+	15	AATAAA	TTGTAATTATTTTTAAATTTATTTTTAATTTGCTGTAATAAAACTTGTTCATTAAATACAAAAGACTTTGAACTACTTGCGTTTATATTTTTTTTATAATT
TES	80.984	+	21	AATACA	TTAATTTGCTGTAATAAAACTTGTTCATTAAATACAAAAGACTTTGAACTACTTGCGTTTATATTTTTTTTATAATTGTACTGAACAAACGAAGGGTGCAA
TES	85.134	-	16	AATATA	ATTATGGATTACGAACAATATTTTATTAAATAAAAATATAAACTCTATTCATTGTCGCTGTCTTCTTTATCGCCGTTTTCCATTGCAAAATTTAGTGACTC
TES	85,180	+	45	AATAGA	ACAATGAATAGAGTTTATATTTTTATTTAATAAAATATTGTTCGTAATCCATAATGTTTTGTATTATTTCATTGTGATAATGTTCCCAATCTTGCACGGGG
TES	86.665	-	23	AATAAA	ATAGTTTATTTTTATTACTGTTTTGTAAATAAATAACTTTATCATTCAATATTTGCCTGTGTTTGATTTTCTTTTTGCGTGTACACCCAGTGCTGGTATGT
TES	86.679	-			CCCGCTAAGCTCAAATAGTTTATTTTTATTACTGTTTTGTAAATAAATAACTTTATCATTCAATATTTGCCTGTGTTTGATTTTCTTTTTGCGTGTACACC
TES	86.724	+	19	AATAAA	ATAAAGTTATTTATTTACAAAACAGTAATAAAAATAAACTATTTGAGCTTAGCGGGCTTAGTTTAAAATCTTGCAGACATGATTTTGTAACAGTCGAAAGC
TES	88.065	-	25	AATAGA	TGGAAATAAACAAATTGCGGTTAAAAATAGACGAGCCTATGCAATTGGCGATATGGCCCCAGCTATTTCCTTTGCTCTGCGACGAACATCAAAGCGTGCAG
TES	91.343	+	21	AATGAA	GCTAAACCTGTACAATCTCGATCATATCGAAATGAATGTAAATTTTTACGAGTTGCTGTTTCCATTGACACTGTACAATGACAATGATAACAGTGACAAAA
TES	91.787	+	19	AATAAA	AATGTTGATGAACGCAAACTACAATGTTATATAATAAAAAATTATAAAATATTTTTAATTTTTATTTATATTCAGTACATTTACACATATTAACATATTGT
TES	91.788	-	20	AATATA	AACAATATGTTAATATGTGTAAATGTACTGAATATAAATAAAAATTAAAAATATTTTATAATTTTTTATTATATAACATTGTAGTTTGCGTTCATCAACAT
TES	91.914	+	12	ATTAAA	ATTTAAATTGAATTGTTGTCTAAACAAATTAAACACTTTATTAAACAATAACTTTTCGTTGTAATTTTTTACTTTGCACATGTTATAACAAAAAATTAAAA
TES	92.936	+	25	AATACA	ATCCTCCATTATTTTTGTTTAAATCCAATACATTTAAATCGTTCACTACCAGTTGATTGTTTTTATCCATCGTAATTTTTATCTCATCGCCCACGTTGAAC
TES	93.779	-			ATCCACAAAATTATTGGAAGTCATAATGTTTCACTTAAATATTGTAAAAAATATTACACGTTGTTTCATTGACGTCACAAAATTTTTAAACTCGCTTTACG
TES	93.976	-			TAATCTATCGAATCGTCCATATATTTTGTTCGTAAAAATAATTTTTTAATGTATTCATAGTTTTTTTGAGTTGGCTCCTCAAAATACTTGTCTCTGGCCTT
TES	94.563	+			TTTATTGCCTTTGTTTTCTTTGTAATTATATTGTTGCATTTCTATTTCTAATATCATAGTTTTCTAATAAAGTAGTTTCATATTTTTGTTTTTGTACAGTA
TES	94.604	+	27	AATAAA	CTATTTCTAATATCATAGTTTTCTAATAAAGTAGTTTCATATTTTTGTTTTTGTACAGTAATTGTTTCTTGGTTTAACAAGATCACAACCAATAACATAAA
TES	94.694	-	38	AATAGA	GGCCAATTTGTAAATAGAAACCGATCGCTAATTAAAGAATTTGTTCTAGTAGTATGCGGCTTTTTAATTTTTGTTATGATTGTGTTATTCTTTATGTTATT
TES	96.284	-	20	AATATA	TTTACAATTACGGTTATAACAAAGAAAACAAATATAAATAAACGTATAAAAGTACTATGTATTTTATTCAACTAGCATAAGATTTAAAGATGAAATATTTT
TES	96.296	+	25	AATACA	CTTTAAATCTTATGCTAGTTGAATAAAATACATAGTACTTTTATACGTTTATTTATATTTGTTTTCTTTGTTATAACCGTAATTGTAAAACTTGTGATCGT
TES	97.236	-	46	AATACA	TGCAAATACACTTTTATAATCATGTTAATATAATTTTTGAACACCATAAAATTGTCATTTGCTTTCATTGTAAGAAAATCCACACAATGCAGTATTAATTC
TES	97.454	-	48	TATAAA	ATTATAAATAATATCAAATGTGAGTATTGTCAATAAAAACGCTTGTTTAAATTAATTTGTTTTATTTAATAAATTTTGGCATATTTTTACTTTTGTAAACA
TES	97.459	+	46	AGTAAA	ACAAAAGTAAAAATATGCCAAAATTTATTAAATAAAACAAATTAATTTAAACAAGCGTTTTTATTGACAATACTCACATTTGATATTATTTATAATCAAGA
TES	100.283	-	27	ATTAAA	ATGTGGCGTTGTATTCTTTAATTATTAAATAAAACAAAATGATATAATAAATTTTGGTATTTTATTTATACACAATTTTTTTGGTAATACTTGTCGTAATT
TES	100.291	+	28	TATAAA	CAAGTATTACCAAAAAAATTGTGTATAAATAAAATACCAAAATTTATTATATCATTTTGTTTTATTTAATAATTAAAGAATACAACGCCACATCTATTCCT
TES	100.352	+	34	AATACA	TTATTTAATAATTAAAGAATACAACGCCACATCTATTCCTAGTACAACAAATAATTTGATTATTATTTTTGAGTGCACATTAAAAAATAACAAACAGTGTA
TES	101.987	+	24	AATATA	TCCGTGTCATACGATACCACATTGAAAAATATACTATTACCATCTTCTGTTTTTAGGCTATTTAGATTTAAAGAAAGTGGCACTGCTCAGCCGGTATGCTT
TES	102.579	+	19	AATAGA	AAAACTACAGAGTGTTTGCAATTGAAACGAAAAATAGATAAAAAAATTGCACAACGTGTTTTAATAAAAATTTACACTATCAAATGATGACATCATAACGG
TES	102.763	-	22	AATAAA	AGATTGATTCAATGTAAAATTTATTTGTAATAAATTATATTTACACACAAATATGTTTATTTTATTACATACTATTATTTGTGATGATGACATCATATCTC
TES	102,810	+	38	AATATA	ATATTTGTGTGTAAATATAATTTATTACAAATAAATTTTACATTGAATCAATCTGTCTTCGTGTTTGTTGTAAGGTCTTCGAATCTTGTGTTTCAGCCCCT
TES	104.344	+			CAATGGGCACGTACACGGATTATCAATATGTCAAATCGTGTTATATGGTTATATTGTTTGTTTCAGTTATGAGTGTTACTATTGTTATGGGTTTAGAGTGT
TES	104.608	-	20	AATAAA	TTTTGTTTAGAATTTACAGAATTGTGAAAGAATAAAAAACATTTTTATAAATTATTTTTTATTTTTTATGTCATCCATTACAATGTTAGAGAACGGTGGCG
TES	104.617	+	29	CATAAA	TCTCTAACATTGTAATGGATGACATAAAAAATAAAAAATAATTTATAAAAATGTTTTTTATTCTTTCACAATTCTGTAAATTCTAAACAAAAAATATAAAT
TES	104.663	-			GATTTACAAATTGATGTTTATTTAGACGACAACATAATAAGTTTGTATTTATATTTTTTGTTTAGAATTTACAGAATTGTGAAAGAATAAAAAACATTTTT
TES	104.682	-			TGATATGAATAGGTGTCCAGATTTACAAATTGATGTTTATTTAGACGACAACATAATAAGTTTGTATTTATATTTTTTGTTTAGAATTTACAGAATTGTGA
TES	104.704	-			GTATAGTAGACTGTAATATCAATGATATGAATAGGTGTCCAGATTTACAAATTGATGTTTATTTAGACGACAACATAATAAGTTTGTATTTATATTTTTTG
TES	104.814	-	29	AATAAA	TGTAACACCGTCTACAGTGCAAATAAACTTATACGACGACAATGAAGATTATTTAAATTGTTTTAATTGCTTTAATTGTTGTAAAGATAATTTGGTTAGTT
TES	105.051	-			TCAGTTTATTTGTAATTATCTTGGAATAACAAATCAGCCAATGGCGCCATATTTAGTACCTTTGCTTTCGTTTGGTAAAGCGAGCTGTGTGTTTTTTAACA
TES	105.228	-			AGCAAAACGCATACGTTTACCATTAGAAATTATAGACACGATTCTGCAGTATTTGGATCCGATTTTACATGCAAAAGTCGTGGGATTAACAACGCGTGTAA
TES	105.328	-	20	AATATA	AGTTTAAACCTAAAGATGAACTGTAAAAGCAATATATTGAGTATCATTTTAGTTTTGTGTTAGTTGTTATTAGGATGTCGAGCGTTACAAAGCGCCCACGA
TES	105.347	-	42	GATAAA	CTCAACGCGATAAACGCACAGTTTAAACCTAAAGATGAACTGTAAAAGCAATATATTGAGTATCATTTTAGTTTTGTGTTAGTTGTTATTAGGATGTCGAG
TES	107.989	-	34	AATAAA	CGAGTGTGTTGAGATTAATAAATGACTGCAGTAGACGCAAGTTCGTTTCTCATACCACAGGCGTTTATGTTTTGTTGTACCCTGAAAAATCCGTCCTCTCC
TES	108.152	+			ATAGATCTTGCTAGAATTGTGAGTTCAAGTCTCGCCTGAGATATTAAAAAACTTTGTAATTTTAAAAATTTTATTTTATAATATACAATTAAAAACTATAC
TES	108.154	-	27	TATAAA	TTGTATAGTTTTTAATTGTATATTATAAAATAAAATTTTTAAAATTACAAAGTTTTTTAATATCTCAGGCGAGACTTGAACTCACAATTCTAGCAAGATCT
TES	108.195	+	15	AATATA	TTAAAAAACTTTGTAATTTTAAAAATTTTATTTTATAATATACAATTAAAAACTATACAATTTTTTATTATTACATTAATAATGATACAATTTTTATTATT
TES	108.195	-	47	AATAAA	AATAATAAAAATTGTATCATTATTAATGTAATAATAAAAAATTGTATAGTTTTTAATTGTATATTATAAAATAAAATTTTTAAAATTACAAAGTTTTTTAA
TES	108.223	+	43	AATATA	TATTTTATAATATACAATTAAAAACTATACAATTTTTTATTATTACATTAATAATGATACAATTTTTATTATTACATTTAATATTGTCTATTACGGTTTCT
TES	108.292	-			TTCATGTTTGGTCATGTAGTTAACTTTGTAATTATATTAATTGTGATTTTATTTTTGTACTGTATGATTAGAAACCGTAATAGACAATATTAAATGTAATA
TES	109.057	-	41	ATTAAA	TGTCTGCTCATTAAAGATGACAAAAATAACCCCGAGTCGGTGACACGCGAACACTGTTTGATTGACAATGATATATATGATCTTTCTAAAAACACGTGGAA
TES	110.204	+	30	ATTAAA	GCGGCGCCCTCGCACAAATTGATTAAAAACAATAAAAATTATATTCATGTGTTTGGTTTATTTAAATATCTGTCAAATTACAATTTAAATAATAAAAAGCG
TES	110.567	+	33	AATATA	ATTTTGGAGAATTTAAAAAATATAAAGGATTTAATGTGCCTGAATAAATAATAATAAGGGTTTTGTACGATTTCAACAATGAACTTTTGGGCCACGTTTAG
TES	110.592	+	34	AATAAA	AGGATTTAATGTGCCTGAATAAATAATAATAAGGGTTTTGTACGATTTCAACAATGAACTTTTGGGCCACGTTTAGCATTTGTCTGGTGGGTTATTTGGTG
TES	111.509	+	21	AATAAA	AAACGACATGTTGATGAGCAACGTCAACCAAATAAATCTCAACCAAACTAATCAATTTTTAGAATTGTCCAACATGATGACGGGCGTGCGCAATCAAAACG
TES	111.631	+	23	ATTAAA	AAACCGCTAAAGATGTTATTTTGACCAGATTAAACACATTGCTTGCCGAGATTACAGACTCGTTACCCGACTTGACGTCCATGTTAGATAAATTAGCTGAA
TES	112.205	+	30	AATGAA	AATGCAGTTGTAGTATTAGAAAATGAACAAAAACGATTGTATCCCATATTAGATACGCCTCTTGATAATTTTATTGTCGCATTCGTGAATCCGACGTATCC
TES	112.222	+	47	AATGAA	AGAAAATGAACAAAAACGATTGTATCCCATATTAGATACGCCTCTTGATAATTTTATTGTCGCATTCGTGAATCCGACGTATCCCATGGCCTATTTTGTCA
TES	112.308	+	23	ATTAAA	TGGCCTATTTTGTCAATACCGATTACAAATTAAAACTAGAATGTGCCAGAATCAGAAGCGATTTACTTTACAAAAACAAAAACGAAGTCGCTATCAACAGG
TES	112.455	+	19	AATAAA	ACACTATAGAAACTATTGAATACGATTTACAAAATAAAGTTCTCACAATTACTGCACCTGTTCAAGATCAAGAACTAAGAAAATCCATTATTTATTTTAAT
TES	112.475	+	39	AATAAA	TACGATTTACAAAATAAAGTTCTCACAATTACTGCACCTGTTCAAGATCAAGAACTAAGAAAATCCATTATTTATTTTAATATTTTAAATAGTGACAGTTG
TES	112.487	+			AATAAAGTTCTCACAATTACTGCACCTGTTCAAGATCAAGAACTAAGAAAATCCATTATTTATTTTAATATTTTAAATAGTGACAGTTGGGAAGTACCAAA
TES	112.566	+			GTGACAGTTGGGAAGTACCAAAGTATATGAAAAAATTGTTTGATGAAATGCAATTGGAACCTCCCGTCATTTTACCATTAGGTCTTTAGATTTGGTAAGGC
TES	113.895	-	41	TATAAA	ATAAAATTGTATAAACAAATGTATAAATAAAAGAATTATATATAATATAAAGGTTTATTTTATTTCCAAATAATATACACAGTCGTTTAAATGATCGTGTT
TES	113.905	+	19	AATAAA	TTTAAACGACTGTGTATATTATTTGGAAATAAAATAAACCTTTATATTATATATAATTCTTTTATTTATACATTTGTTTATACAATTTTATTTACGACAAA
TES	114.199	+	27	ATTAAA	GTTTTCGGGAAAAATGGCAATTCTATTAAATTTGACATGTTTTTGATTGTATACATAGTTTTGATATTCTTCCAGCGTAGGATATTTGTTTAAACTCTTGA
TES	114.377	+	18	AATAAA	TGACCGTTGAAATGTACACTTTGCAATTGTTTCAATAAACTGTCGTAAAAAGTTTTTCCTTCTTCAAGCACAAACGCGGGGCGCATCGTGTTATCTACAAC
TES	117.476	+	22	ATTAAA	CACTCAACAAAAATGTAATATTAAACACAATTAAATAAATGTTAAAATTTATTGCCTAATATTATTTTGTCATTGCTTGTCATTTATTAATTTGGATGATG
TES	118.891	+	21	ATTAAA	AAGAATTATTATCAAATCATTTGTATATTAATTAAAATACTATACTGTAAATTACATTTTATTTACAATCATGTCAAAGCCTAACGTTTTGACGCAAATTT
TES	119.384	+	27	AATAAA	AACGCCACAATTGTGTTTGTTGCAAATAAACCCATGATTATTTGATTAAAATTGTTGTTTTCTTTGTTCATAGACAATAGTGTGTTTTGCCTAAACGTGTA
TES	119,410	+	33	ATTAAA	TAAACCCATGATTATTTGATTAAAATTGTTGTTTTCTTTGTTCATAGACAATAGTGTGTTTTGCCTAAACGTGTACTGCATAAACTCCATGCGAGTGTATA
TES	121.177	-	25	AATATA	ATAATAAATGTAAATGTATTGCTATAATATAATCTAATAAATATTTCATTATATATTGTTGTTTATTTTAAGTCCTATATAACATGGCGGTTTTAACAGCC
TES	121.184	+	14	AATATA	AAAACCGCCATGTTATATAGGACTTAAAATAAACAACAATATATAATGAAATATTTATTAGATTATATTATAGCAATACATTTACATTTATTATAACAATA
TES	121.229	+	22	AATACA	ATGAAATATTTATTAGATTATATTATAGCAATACATTTACATTTATTATAACAATACTTTTTATTTAATCTGATTATATTATAACGATACATTTTTATTTA
TES	121.273	+			ATTATAACAATACTTTTTATTTAATCTGATTATATTATAACGATACATTTTTATTTAGACATTGTTATTTACAATATTAATTAACTTTTTATACATTTTTA
TES	121.353	+	24	AATATA	TTAACTTTTTATACATTTTTAAATCATAATATATAATCATTTCGTTGTGCATTTCAAAGCTTTTGATAGCTTCAAAGTAATACATGAATTTAGAGTATTCA
TES	121.417	-	45	TATAAA	TGTATTATAAAAATCCCGTGTTATATTGTACCAAATGCGGGTTTACCAACGTTTATCATTTTCCTGAATACTCTAAATTCATGTATTACTTTGAAGCTATC
TES	121.465	+	25	AATATA	AACGTTGGTAAACCCGCATTTGGTACAATATAACACGGGATTTTTATAATACAGTTTAGTTTTTTTACACAATTTGCAATAGTTGTTAGTTGTAGGTTTCA
TES	123.501	+	19	AATAAA	GCCTGTTGTTTATTGAAAAGCTGGAAACTATTAATAAAACTGTTAAAGTTATGAATTTGTTTGTAGACAATTTGGTTTTGTACGAATGCAATGTTTGTAAA
TES	123.761	+			GTGGCGGCAACTTGTTGACTCTGGAAAGAGATCATTTTAAATATTTATTTTTGACCAGCTATTTTGATTTAAAAGATAATGAACATGTTCCTTCAGAGCCT
TES	125.054	+			TCTCAAACACGGTGCCTGCATATCTTTTAATAAGAGGTGATTACGAAAGTTCGTCTGAGTTGAAATCCCTTCGCGATTTGAATCCGTGGGTTCAGAACACG
TES	125.245	+			CACAAACTATTTAAACAGGCTAACTCCAAACATGTTCTTGACCATCTTGGCTGTAGTAGTAATTATTGCTTTAATAATTATATTTGTTCAATCTAGCAGTA
TES	125.289	+			TCTTGGCTGTAGTAGTAATTATTGCTTTAATAATTATATTTGTTCAATCTAGCAGTAATGGAAACAGCTCGGGGGGTAATGTACCTCCAAACGCCCTGGGG
TES	125,510	+			ACGGTCACCGAGATTGTAAACAGCGATGAAAAAATCCAAAAGACCTACGAATTGGCTGAATTTGATTTAAAAAATCTAAGCAGTTTAGAAAGCTATGAAAC
TES	126.013	+	26	AATAAA	GACGCGCAGCGATGATTACGAGTCAAATAAACAACCCAATTACGATATGGATTTGAGCGATTTTAGCATAACTGAGGTTGAAGCCACTCAATATTTAACTC
TES	126.115	+			GTTGCTGACCGTCGAACATGCCTATTTACATTATTATATTTTTAAAAATTACGGGGTGTTTGAATATTGCAAATCGCTAACGGACCATTCGCTTTTTACCA
TES	126,260	-	36	ATTAAA	TTATTTAATTATTTATTAAAATTATATATATTAAACCCTGATGTTACAGAATTTGAGTTTATTTTGTCAAAATCTTCAATGGTAAATTTGAATTTGCTTAA
TES	126.267	+	20	AATAAA	AATTCAAATTTACCATTGAAGATTTTGACAAAATAAACTCAAATTCTGTAACATCAGGGTTTAATATATATAATTTTAATAAATAATTAAATAATATACAA
TES	126.312	+	34	AATATA	CTGTAACATCAGGGTTTAATATATATAATTTTAATAAATAATTAAATAATATACAATGTTTTTATTAATTATATTTTTAATATTAATTAAAGTATTAATAT
TES	126,320	-	16	AATATA	TTTTTTAAATATTAATACTTTAATTAATATTAAAAATATAATTAATAAAAACATTGTATATTATTTAATTATTTATTAAAATTATATATATTAAACCCTGA
TES	126.329	+	21	AATATA	AATATATATAATTTTAATAAATAATTAAATAATATACAATGTTTTTATTAATTATATTTTTAATATTAATTAAAGTATTAATATTTAAAAAAATGAATCAA
TES	126.344	+	36	AATATA	AATAAATAATTAAATAATATACAATGTTTTTATTAATTATATTTTTAATATTAATTAAAGTATTAATATTTAAAAAAATGAATCAAATTCATCTAAAGTGT
TES	126.371	+	25	ATTAAA	TTTTATTAATTATATTTTTAATATTAATTAAAGTATTAATATTTAAAAAAATGAATCAAATTCATCTAAAGTGTCACAGCGATAAAATTTGTCCTAAAGGG
TES	128.048	+	31	AATATA	CGTGAGCAATGTGGTTTACGAATATACAAACAATTATTACATGGTAGATAATCGCGTGTTTGTGGTAACTTTTGATAAAATTAGGTTTATGATTTCGTACA
TES	128.813	-			TTACAAACATGTGATGCTTAAATCTATTATATTTTTGAATTACTTGACTAACGTCTACATCTTTAATTTCGCCAGAAATCCAATAAAACTCTTTGTTTTTC
TES	128.991	-	40	AATATA	TTAAATTCAAAATATATGTATAATTAATTAAATTCGAATTTTTTATATTTACAATTTAGTTTTTGTTCCGCAAACGTTATAGCGTCGGACAACGGAACCAG
TES	129,010	-	48	AATATA	AAAATATATGTATAATTAATTAAATTCAAAATATATGTATAATTAATTAAATTCGAATTTTTTATATTTACAATTTAGTTTTTGTTCCGCAAACGTTATAG
TES	129.023	+	42	ACTAAA	GGAACAAAAACTAAATTGTAAATATAAAAAATTCGAATTTAATTAATTATACATATATTTTGAATTTAATTAATTATACATATATTTTATATTATTTTTGT
TES	129.066	+			TAATTATACATATATTTTGAATTTAATTAATTATACATATATTTTATATTATTTTTGTCTTTTATTATCGAGGGGCCGTTGTTGGTGTGGGGTTTTGCATA
TES	130,210	-	21	ATTAAA	TTTTGCAAAACCTTTACTGTGATATATTTATTAAATAAGTTTGCTTTAAAATGAGTTTTTTTTCAAATCTTCGCGCAGTCAATAAATTGTATCCTAATCAG
TES	130.541	+	21	AATAAA	TGTATGATCGCTAAATTTATATACCGTTTCAATAAATATGTTAAAACCCAACATGTTAATTATAATATTCATAATAGTTTGTTTGTTTTCAATAATTATTT
TES	130.566	+	46	AATAAA	GTTTCAATAAATATGTTAAAACCCAACATGTTAATTATAATATTCATAATAGTTTGTTTGTTTTCAATAATTATTTTTACTGTTTTGAAATCTAAAAGAGG
TES	130.875	-	42	AATATA	TTGTAAATAATATAAATAGTATAATATATTAAATAAATTTTATTTTATTAATCTATATAAATTTTATTTCATTAATCTATATAAATTTTATTTTATTTTTA
TES	130.898	-	19	AATATA	CTGTTATGTCTAGACGTTAAGTGTTGTAAATAATATAAATAGTATAATATATTAAATAAATTTTATTTTATTAATCTATATAAATTTTATTTCATTAATCT
TES	130.901	+	49	AATGAA	TTAATGAAATAAAATTTATATAGATTAATAAAATAAAATTTATTTAATATATTATACTATTTATATTATTTACAACACTTAACGTCTAGACATAACAGTTT
TES	133.608	+	27	TATAAA	AATTAATGTGATATGAAATGTATATATAAAAATGATGGAATAAATAATAAACATTTTTATACTTTTTATGTTTTTTTTATTTCATGTGATTAAGAAACTTT
TES	133.623	+	42	TATAAA	AAATGTATATATAAAAATGATGGAATAAATAATAAACATTTTTATACTTTTTATGTTTTTTTTATTTCATGTGATTAAGAAACTTTTAAGATGGATAGTAG
TES	133.662	-	21	AATACA	AACGGCATATCGTATTTTACATCTATTTTAATACAATTACTACTATCCATCTTAAAAGTTTCTTAATCACATGAAATAAAAAAAACATAAAAAGTATAAAA
TES	133.775	-	22	TATAAA	CTTGTTGTTGTTCGTGATTATGATTAATTATAAATCTTTTGTTGGGGTCAACATCGATAGTGTCATACGCATTTACAACGTCTTTATCTGCGTTATTGTCA
TES	133.847	-			TTATGCAAGAATTGTATGTTGCTGTGTCATTTATGAATGTTTTATCGACAACTTGTTTATTTGTTTCATTGACTTGTTGTTGTTCGTGATTATGATTAATT
TES	133,890	-			ATGTCATTTGTTATTCTCAAATATGATGTCATTTAAATTTTTATTATGCAAGAATTGTATGTTGCTGTGTCATTTATGAATGTTTTATCGACAACTTGTTT
TES	133.917	+	22	AATAAA	AATGACACAGCAACATACAATTCTTGCATAATAAAAATTTAAATGACATCATATTTGAGAATAACAAATGACATTATCCCTCGATTGTGTTTTACAAGTAG
TES	120.976	+			CCGCAGGAAGCCATAGATAGATTCGAAAAAGCCAGAGGTCACAAAATTGAAAGACAAAATTACGTTCAAGATTTATTAATTTAATTAATATTATTTGCATT
TES	122.737	+			TTGTATTCCCGAGTCAAGCGCAGCGCGTATTTTAACAAACTAGCCATCTTGTAAGTTAGTTTCATTTAATGCAACTTTATCCAATAATATATTATGTATCG
TES	123.169	+	23	AAGAAA	TCCGCTCATTAGAGCGTCATGTTTAGACAAGAAAGCTACATATTTAATTGATCCCGATGATTTTATTGATAAATTGACCCTAACTCCATACACGGTATTCT
TES	123.748	+	13	TATAAA	TCTCAATCCTATTTGTAATTATTGAATAATAAAACAATTATAAATGTCAAATTTGTTTTTTATTAACGATACAAACCAAACGCAACAAGAACATTTGTAGT

## Sheet: C
C. The list of the novel introns
Associated transcript	Start	End	Intron length	Strand	Sj seq.	Cap	Sequel	5min	1h	2h	4h	6h	16h	24h	48h	72h	Sample count	Previously annotated
in AC-EGT antisense	12.719	12,980	261	-	GT/AG	0	3	0	0	0	0	0	0	0	0	0	1	(1)
ORF117-L-SP-1	99.681	100.072	391	+	GT/AG	0	0	0	0	0	10	5	0	0	0	0	2	(1)
ORF117-L-SP-2	99.766	100.072	306	+	GT/AG	0	0	0	0	0	4	3	0	0	0	0	2
ORF124-SP	104.207	104.359	152	+	GT/AG	0	0	0	0	0	0	0	3	0	3	7	3	(2)
GP64-SP-2	108.992	109.164	172	-	GT/AG	0	2	0	0	0	0	0	4	0	0	3	3	(2)
GP64-SP-1	109,000	109.164	164	-	GT/AG	0	0	0	0	0	0	0	3	6	0	0	2	(2)
GP64-SP-3	109.657	109.785	128	-	GT/AG	0	5	0	0	0	0	0	3	2	0	0	3
IE01	123.018	127.221	4.203	+	GT/AG	0	0	0	0	12	28	15	0	0	0	0	3	(1)
AC-IE0	123.018	123.516	498	+	GT/AG	0	0	0	0	0	0	0	0	0	2	0	1	(1)
ODV-E56-SP2	129.186	129.258	72	-	GC/AG	14	0	0	0	0	0	0	3	4	0	0	3
ODV-E56-SP	129.186	129.633	447	-	GT/AG	0	0	0	0	0	0	0	12	16	8	5	4	(2)
IE2-SP-1	131.395	131.536	141	-	GT/AG	0	0	0	0	0	3	0	2	0	0	0	2
AC-PE38	133.333	133,450	117	+	GT/AG	0	0	0	0	0	0	0	0	0	2	4	2
(1) Chen, Y.-R. et al. The Transcriptome of the Baculovirus Autographa californica Multiple Nucleopolyhedrovirus in Trichoplusia ni Cells. J. Virol. 87, 6391–6405 (2013)
(2) Moldován, N. et al. Third-generation Sequencing Reveals Extensive Polycistronism and Transcriptional Overlapping in a Baculovirus. Sci. Rep. 8, 8604 (2018)
