# Supplementary material for: Dual isoform sequencing reveals complex transcriptomic and epitranscriptomic landscapes of a prototype baculovirus
Source: Sci Rep. 2022 Jan 25;12:1291. doi: 10.1038/s41598-022-05457-8 (PMC8789824; doi:10.1038/s41598-022-05457-8)
Supplement: Supplementary file 3 — Supplementary Table 3. [file 41598_2022_5457_MOESM3_ESM.xlsx]

## Sheet: A
Supplementary table 3. List of the AcMNPV transcripts identified in this study.
A. List of AcMNPV transcripts.
Name	TSS (+) / TES (-)	TSS (-) / TES (+)	Tr length	Strand	5' UTR length	3' UTR length	RNA type	Abundance
AC-PTP-BRO-CT-ORF4-5-C-1	482	3.169	2.687	+	21	2,160	Complex	Low
AC-PTP-BRO-CT-ORF4-5-C-2	482	3.309	2.827	+	21	2,300	Alternative_termination_long	Low
AC-PTP-BRO-CT-ORF4-5-LEF-2-C-1	482	3.748	3.266	+	21	2.739	Complex	Medium
AC-PTP-NC-1	482	976	494	+			Novel_non-coding	Medium
AC-BRO.5-L-AT-1	756	1.956	1,200	-			Long_5'UTR & Alternative_termination_long	Medium
AC-BRO-S-AT-1	756	2.086	1,330	-	58	250	Short_5'UTR	Low
AC-BRO-AT	756	2.273	1.517	-	27	1.329	Previously_annotated	High
AC-BRO-CT-ORF4	756	2.836	2,080	-	85	1,540	Novel_polycistronic	Low
AC-BRO.5-L-1	985	1.956	971	-	225	21	Long_5'UTR	High
AC-BRO-S-1	985	2,070	1.085	-	42	21	Short_5'UTR	Medium
AC-BRO-S-2	985	2.086	1.101	-	58	21	Short_5'UTR	Medium
AC-BRO	985	2.273	1.288	-	27	1,100	Previously_annotated	High
AC-BRO-L-1	985	2.464	1.479	-	218	1,100	Long_5'UTR	Medium
AC-BRO-CT-ORF4-AT-1	985	2.836	1.851	-	85	1,311	Alternative_termination_long	Medium
ORF4-5-C-1	2.095	3.169	1.074	+	685	60	Complex	Medium
ORF4-5-C-2	2.095	3.309	1.214	+	685	200	Complex	Low
ORF4-5-C-3	2.095	3.433	1.338	+	685	324	Complex	Low
ORF4-5-LEF-2-C-1	2.095	3.748	1.653	+	685	639	Complex	Medium
ORF4-5-LEF-2-C-2	2.095	3.936	1.841	+	685	827	Complex	Low
ORF4-AS-1	2.095	2.789	694	+	38	201	Novel_non-coding_antisense	Low
ORF5-L-AT-1	2.425	3.309	884	+	200	355	Long_5'UTR & Alternative_termination_long	Low
ORF5-LEF-2-L-AT-1	2.425	3.748	1.323	+	355	639	Long_5'UTR & Alternative_termination_short	Medium
ORF5-L-1	2.597	3.169	572	+	60	183	Long_5'UTR	Low
ORF5-L-AT-2	2.597	3.309	712	+	200	183	Long_5'UTR & Alternative_termination_long	Low
ORF5-L-AT-3	2.597	3.433	836	+	324	183	Long_5'UTR & Alternative_termination_long	Low
ORF5-LEF-2-L-AT-2	2.597	3.748	1.151	+	183	639	Long_5'UTR & Alternative_termination_short	Medium
ORF5-LEF-2-L-AT-3	2.597	3.936	1.339	+	183	827	Long_5'UTR & Alternative_termination_long	Low
ORF5-L-2	2.739	3.169	430	+	60	41	Long_5'UTR	High
ORF5-L-AT-4	2.739	3.309	570	+	200	41	Long_5'UTR & Alternative_termination_long	High
ORF5-L-AT-5	2.739	3.433	694	+	324	41	Long_5'UTR & Alternative_termination_long	High
ORF5-LEF-2	2.739	3.748	1.009	+	41	639	Previously_annotated	High
ORF5-LEF-2-AT-1	2.739	3.907	1.168	+	41	798	Alternative_termination_short	Medium
ORF5-LEF-2-AT-2	2.739	3.936	1.197	+	41	827	Alternative_termination_long	High
ORF5-LEF-2-AT-3	2.739	4.039	1,300	+	41	930	Alternative_termination_long	Medium
LEF-2-L-1	2.931	3.748	817	+	26	159	Long_5'UTR	High
LEF-2-L-AT-1	2.931	3.907	976	+	185	159	Long_5'UTR & Alternative_termination_long	Low
LEF-2-L-AT-2	2.931	3.936	1.005	+	214	159	Long_5'UTR & Alternative_termination_long	Medium
LEF-2-NC-1	2.931	3.309	378	+			Novel_non-coding	Low
LEF-2-L-2	2.954	3.748	794	+	26	136	Long_5'UTR	Medium
LEF-2-L-AT-3	2.954	3.907	953	+	185	136	Long_5'UTR & Alternative_termination_long	Low
LEF-2-L-AT-4	2.954	3.936	982	+	214	136	Long_5'UTR & Alternative_termination_long	Low
LEF-2-L-3	3.032	3.748	716	+	26	58	Long_5'UTR	High
LEF-2-L-AT-5	3.032	3.907	875	+	185	58	Long_5'UTR & Alternative_termination_long	Medium
LEF-2-L-AT-6	3.032	3.936	904	+	214	58	Long_5'UTR & Alternative_termination_long	Medium
LEF-2-L-AT-7	3.032	4.039	1.007	+	317	58	Long_5'UTR & Alternative_termination_long	Low
LEF-2	3.052	3.748	696	+	26	38	Previously_annotated	High
LEF-2-L-AT-8	3.052	3.907	855	+	185	38	Long_5'UTR & Alternative_termination_long	Low
LEF-2-L-AT-9	3.052	3.936	884	+	214	38	Long_5'UTR & Alternative_termination_long	Medium
LEF-2-NC-2	3.052	3.309	257	+			Novel_non-coding_antisense	Low
POLH.5-AT-1	4.691	5.275	584	+	17	67	Previously_annotated	High
POLH.5-AT-3	4.691	5.297	606	+	39	67	Alternative_termination_short	High
POLH.5-AT-4	4.691	5.326	635	+	68	67	Alternative_termination_short	High
POLH.5-AT-5	4.691	5.338	647	+	80	67	Alternative_termination_short	Medium
POLH.5-AT-6	4.691	5.369	678	+	112	67	Alternative_termination_short	Low
POLH.5-AT-7	4.691	5.499	808	+	241	67	Alternative_termination_short	Medium
POLH.5-AT-8	4.691	5.582	891	+	324	67	Alternative_termination_short	Medium
POLH.5	4.691	5.625	934	+	367	67	Previously_annotated	High
POLH.5-AT-9	4.691	5.722	1.031	+	464	67	Alternative_termination_long	Low
POLH.5-NC-1	4.691	4.909	218	+			Novel_non-coding	Medium
POLH.5-NC-2	4.691	5.101	410	+			Novel_non-coding	Medium
POLH.5-NC-3	4.691	5.227	536	+			Novel_non-coding	High
POLH.4-AT-1	4.808	5.275	467	+	17	19	Alternative_termination_short	Medium
POLH.4-AT-2	4.808	5.297	489	+	39	19	Alternative_termination_short	Medium
POLH.4-AT-3	4.808	5.326	518	+	68	19	Alternative_termination_short	High
POLH.4-AT-4	4.808	5.338	530	+	80	19	Alternative_termination_short	Low
POLH.4-AT-5	4.808	5.499	691	+	241	19	Alternative_termination_short	Medium
POLH.4-AT-6	4.808	5.582	774	+	324	19	Alternative_termination_short	Low
POLH.4-AT-7	4.808	5.722	914	+	464	19	Alternative_termination_long	Low
POLH.4	4.808	5.625	817	+	367	19	Novel putative protein-coding	Medium
POLH.4-NC-1	4.808	5.101	293	+			Novel_non-coding	Low
POLH.6-AT-1	4.829	5.275	446	+	17	37	Alternative_termination_short	High
POLH.6-AT-2	4.829	5.297	468	+	39	37	Alternative_termination_short	Medium
POLH.6-AT-3	4.829	5.326	497	+	68	37	Alternative_termination_short	Medium
POLH.6-AT-4	4.829	5.338	509	+	80	37	Alternative_termination_short	Low
POLH.6-AT-5	4.829	5.369	540	+	111	37	Alternative_termination_short	Low
POLH.6-AT-6	4.829	5.499	670	+	241	37	Alternative_termination_short	Low
POLH.6-AT-7	4.829	5.582	753	+	324	37	Alternative_termination_short	Low
POLH.6	4.829	5.625	796	+	367	37	Novel putative protein-coding	Medium
POLH.3-L-AT-1	4.931	5.275	344	+	17	130	Long_5'UTR & Alternative_termination_short	Low
POLH.3-L-AT-2	4.931	5.297	366	+	39	130	Long_5'UTR & Alternative_termination_short	Low
POLH.3-L-AT-3	4.931	5.326	395	+	68	130	Long_5'UTR & Alternative_termination_short	Low
POLH.3-L-AT-4	4.931	5.499	568	+	241	130	Long_5'UTR & Alternative_termination_short	Low
POLH.3-L-AT-5	4.931	5.582	651	+	324	130	Long_5'UTR & Alternative_termination_short	Low
POLH.3-L-1	4.931	5.625	694	+	367	130	Long_5'UTR	High
POLH.3-L-AT-6	4.974	5.297	323	+	39	87	Long_5'UTR & Alternative_termination_short	Low
POLH.3-L-AT-8	4.974	5.499	525	+	241	87	Long_5'UTR & Alternative_termination_short	Low
POLH.3-L-AT-9	4.974	5.582	608	+	324	87	Long_5'UTR & Alternative_termination_short	Medium
POLH.3-L-2	4.974	5.625	651	+	367	87	Long_5'UTR	High
POLH.3-L-AT-10	5.018	5.275	257	+	17	43	Long_5'UTR & Alternative_termination_short	Low
POLH.3-L-AT-11	5.018	5.297	279	+	39	43	Long_5'UTR & Alternative_termination_short	Medium
POLH.3-L-AT-12	5.018	5.499	481	+	241	43	Long_5'UTR & Alternative_termination_short	Medium
POLH.3-L-AT-13	5.018	5.582	564	+	324	43	Long_5'UTR & Alternative_termination_short	Medium
POLH.3-L-3	5.018	5.625	607	+	367	43	Long_5'UTR	High
POLH.3-L-AT-14	5.018	5.722	704	+	464	43	Long_5'UTR & Alternative_termination_long	Low
POLH-NC-1	5.173	5.297	124	+			Novel_non-coding	Low
POLH-NC-2	5.173	5.369	196	+			Novel_non-coding	Medium
POLH-NC-3	5.173	5.582	409	+			Novel_non-coding	Medium
POLH-NC-4	5.173	5.625	452	+			Novel_non-coding	High
POLH-NC-5	5.173	5.722	549	+			Novel_non-coding	Low
AC-ORF1629	5,270	7.348	2.078	-	18	429	Novel_monocistronic	High
AC-PK-1-L-1	5.294	7.951	2.657	+	215	1.624	Long_5'UTR	Low
AC-ORF1629-NC-1	5.619	7.348	1.729	-			Novel_non-coding	Medium
AC-PK-1-L-AT-1	6.536	7.902	1.366	+	166	382	Long_5'UTR & Alternative_termination_short	Low
AC-PK-1-L-2	6.536	7.951	1.415	+	215	382	Long_5'UTR	Medium
AC-PK-1-L-AT-2	6.536	8.063	1.527	+	327	382	Long_5'UTR & Alternative_termination_long	Medium
AC-PK-1-L-AT-3	6.536	8.178	1.642	+	442	382	Long_5'UTR & Alternative_termination_long	Low
AC-PK-1-L-AT-4	6.592	7.902	1,310	+	166	326	Long_5'UTR & Alternative_termination_short	Medium
AC-PK-1-L-3	6.592	7.951	1.359	+	215	326	Long_5'UTR	Medium
AC-PK-1-L-AT-5	6.592	8.063	1.471	+	327	326	Long_5'UTR & Alternative_termination_long	Medium
AC-PK-1-L-AT-6	6.592	8.178	1.586	+	442	326	Long_5'UTR & Alternative_termination_long	Low
PK-1-11-12-C-1	6.592	9.621	3.029	+	326	1.885	Complex	Low
AC-PK-1-AT-1	6.886	7.902	1.016	+	166	32	Alternative_termination_short	Low
AC-PK-1	6.886	7.951	1.065	+	215	32	Previously_annotated	Medium
AC-PK-1-AT-2	6.886	8.063	1.177	+	327	32	Alternative_termination_long	Low
AC-PK-1-AT-3	6.886	8.178	1.292	+	442	32	Alternative_termination_long	Medium
PK-1-11-12-C-2	6.886	9.621	2.735	+	32	1.885	Long_5'UTR	Medium
ORF11	7,900	8.957	1.057	-	35	0	Previously_annotated	Medium
ORF11-12-13-C-2	7,900	10.678	2.778	-	56	1.739	Complex	Low
ORF13-AT-1	9.407	10.678	1.271	-	56	232	Alternative_termination_long	Low
ORF13-L-AT-1	9.407	10.841	1.434	-	219	232	Long_5'UTR & Alternative_termination_long	Low
ORF13.2-S	9.516	9.855	339	-	31	123	Short_5'UTR	Low
ORF13-S-1	9.516	10.647	1.131	-	25	123	Short_5'UTR	Low
ORF13	9.516	10.678	1.162	-	56	123	Previously_annotated	High
ORF13-L-1	9.516	10.841	1.325	-	219	123	Long_5'UTR	Medium
ORF13-AT-2	9.529	10.678	1.149	-	56	110	Alternative_termination_short	Medium
ORF13-S-AT-1	9.569	10.647	1.078	-	25	70	Short_5'UTR & Alternative_termination_short	Low
ORF13-AT-3	9.569	10.678	1.109	-	56	70	Alternative_termination_short	High
ORF13-L-AT-3	9.569	10.841	1.272	-	219	70	Long_5'UTR & Alternative_termination_short	Medium
LEF-1-ORF13	9.569	11.514	1.945	-	200	945	Novel_polycistronic	Low
ORF13.2-S-AT-1	9.616	9.855	239	-	31	23	Short_5'UTR & Alternative_termination_short	Low
ORF13-AT	9.616	10.678	1.062	-	56	23	Previously_annotated	Medium
ORF13-L-AT-4	9.616	10.841	1.225	-	219	23	Long_5'UTR & Alternative_termination_short	Low
LEF-1-ORF13-AT-1	9.616	11.514	1.898	-	200	898	Alternative_termination_short	Low
ORF13-LEF-1-EGT-DA26-C	9.616	14.185	4.569	-	2.871	898	Complex	Low
EGT-L-1	11.385	12.975	1,590	+	42	28	Long_5'UTR	High
AC-EGT-ODV-E26-ORF17	11.385	14.384	2.999	+	42	1.437	Novel_polycistronic	Low
DA26-L-1	12.257	14.384	2.127	+	836	614	Long_5'UTR	Low
EGT.5	12.257	12.975	718	+	22	28	Novel putative protein-coding	Medium
DA18, DA16	13.309	14.384	1.075	+	430	16	Previously_annotated	Medium
DA18, DA16-S-1	13.523	14.384	861	+	216	16	Short_5'UTR	Medium
DA18, DA16.5	14.011	14.384	373	+	25	16	Novel putative protein-coding	Medium
DA41-S-1	14,130	15.501	1.371	-	42	268	Short_5'UTR	Medium
DA41	14,130	15.512	1.382	-	53	268	Previously_annotated	Medium
DA41.5	14,130	14.562	432	-	27	268	Novel putative protein-coding	Medium
DA41-S-AT-1	14.326	15.501	1.175	-	42	72	Short_5'UTR & Alternative_termination_short	Low
DA41-AT-1	14.326	15.512	1.186	-	53	72	Alternative_termination_short	Low
ORF19	15.417	15.817	400	+	44	30	Previously_annotated	High
ORF19-AT-1	15.417	15.867	450	+	44	80	Alternative_termination_long	Medium
ORF19-AT-2	15.417	15,900	483	+	44	113	Alternative_termination_long	Low
ORF19-ARIF-1-C-1	15.417	17.309	1.892	+	44	1.522	Complex	Low
ORF19.6	15.572	15.817	245	+	42	30	Novel putative protein-coding	Medium
ARIF-1-L-1	15.807	17.318	1.511	-	54	204	Long_5'UTR	Medium
ARIF-1-L-2	15.807	18.447	2,640	-	1.183	204	Long_5'UTR	Low
ARIF-1-L-AT-1	15,860	17.318	1.458	-	54	151	Long_5'UTR & Alternative_termination_short	Low
AC-PIF2-L-1	16.553	20.201	3.648	+	748	1.752	Long_5'UTR	Low
AC-PIF2-ORF23-L-AT-1	16.553	20.606	4.053	+	748	2.157	Long_5'UTR & Alternative_termination_short	Low
AC-PIF2-L-2	16.653	20.201	3.548	+	648	1.752	Long_5'UTR	Low
AC-PIF2-ORF23-L-1	16.653	20.623	3,970	+	648	2.174	Long_5'UTR	Low
AC-PIF2	17.288	20.201	2.913	+	13	1.752	Previously_annotated	Medium
AC-PIF2-ORF23-AT-1	17.288	20.606	3.318	+	13	2.157	Alternative_termination_short	Medium
AC-PIF2-ORF23	17.288	20.623	3.335	+	13	2.174	Previously_annotated	Low
ORF23-L-AT-1	18.469	20.606	2.137	+	44	21	Long_5'UTR & Alternative_termination_short	Medium
ORF23-L-1	18.469	20.623	2.154	+	44	38	Long_5'UTR	Medium
ORF23-NC-1	18.469	20.201	1.732	+			Novel_non-coding	Low
ORF23.5-AT-1	18.531	20.606	2.075	+	21	21	Alternative_termination_short	Low
ORF23-NC-2	18.531	20.201	1,670	+			Novel_non-coding	Low
ORF23.5	18.531	20.623	2.092	+	21	38	Novel putative protein-coding	Medium
PKIP.5-L-1	20.597	21.116	519	-	96	37	Long_5'UTR	High
PKIP	20.597	21.151	554	-	8	37	Previously_annotated	High
PKIP-L-1	20.597	21.251	654	-	108	37	Long_5'UTR	Medium
DBP-PKIP	20.597	22.173	1.576	-	40	587	Previously_annotated	Medium
DBP-PKIP-L-1	20.597	22.241	1.644	-	108	587	Long_5'UTR	Low
PKIP.5-L-AT-1	20.611	21.116	505	-	96	23	Long_5'UTR & Alternative_termination_short	Medium
PKIP-AT-1	20.611	21.151	540	-	8	23	Alternative_termination_short	High
PKIP-L-AT-1	20.611	21.251	640	-	108	23	Long_5'UTR & Alternative_termination_short	Medium
DBP-PKIP-AT-1	20.611	22.173	1.562	-	40	573	Alternative_termination_short	Low
DBP	21.169	22.173	1.004	-	40	14	Previously_annotated	High
DBP-L-1	21.169	22.241	1.072	-	108	14	Long_5'UTR	Low
DBP-L-2	21.169	22.262	1.093	-	129	14	Long_5'UTR	Medium
IAP-1	22.193	23.478	1.285	+	16	880	Previously_annotated	Medium
IAP-1-AT-1	22.193	23.531	1.338	+	16	933	Alternative_termination_long	Low
ORF26-IAP-1-LEF-6	22.193	24,030	1.837	+	16	1.432	Previously_annotated	High
AC-IAP-S	22.413	23.478	1.065	+	187	18	Previously_annotated	Medium
IAP-1-LEF-6	22.413	24,030	1.617	+	187	570	Novel_polycistronic	High
IAP-1-LEF-6-S-1	22.464	24,030	1.566	+	136	570	Short_5'UTR	Medium
LEF-6-L-1	23.397	24,030	633	+	68	44	Long_5'UTR	High
ORF29-30-AT-1	23.995	25.713	1.718	-	106	320	Alternative_termination_long	Low
ORF29-30	24.021	25.713	1.692	-	106	294	Previously_annotated	Medium
SOD-L-AT-1	25.605	27.143	1.538	+	215	868	Long_5'UTR & Alternative_termination_long	Medium
SOD-AT-1	25,810	27.143	1.333	+	10	868	Alternative_termination_long	Medium
SOD-AT-2	25,810	27.195	1.385	+	10	920	Alternative_termination_long	Low
SOD-V-FGF-HISP-ORF34-V-UBI-C-1	25,810	29.361	3.551	+	10	3.086	Complex	Low
V-FGF-S-1	27.132	27.916	784	-	201	38	Short_5'UTR	Medium
HISP	27.132	28.424	1.292	-	14	730	Previously_annotated	Medium
HISP-L-1	27.132	28.803	1.671	-	393	730	Long_5'UTR	Medium
V-FGF-HISP-ORF34	27.132	29.219	2.087	-	149	1.291	Novel_polycistronic	Medium
PP31-V-UBI-ORF31-PNK-FGF-C-1	27.132	30.329	3.197	-	131	2.239	Complex	Low
PP31-V-UBI-ORF31-PNK-FGF-C-2	27.132	30.354	3.222	-	156	2.239	Long_5'UTR	Low
V-FGF.5	27.132	27.587	455	-	118	38	Novel putative protein-coding	Low
V-UBI-L-AT-1	28.519	29.361	842	+	572	37	Long_5'UTR & Alternative_termination_long	Low
V-UBI-L-AT-2	28.897	29.361	464	+	194	37	Alternative_termination_long	High
V-UBI-L-AT-3	28.897	29.379	482	+	194	55	Alternative_termination_long	Low
V-UBI-AT-1	29.075	29.361	286	+	16	37	Alternative_termination_long	High
V-UBI-AT-2	29.075	29.379	304	+	16	55	Alternative_termination_long	Medium
V-UBI-AT-3	29.075	30,130	1.055	+	16	806	Alternative_termination_long	Low
V-UBI-PP31-LEF-11-NUDIX-C-1	29.075	31.919	2.844	+	16	2.595	Complex	Low
PP31-S-1	29.351	30.329	978	-	131	20	Short_5'UTR	High
PP31	29.351	30.354	1.003	-	156	20	Previously_annotated	High
LEF-11	29.351	30.726	1.375	-	196	842	Previously_annotated	Medium
ORF38-L-1	29.351	31.161	1,810	-	18	1.142	Long_5'UTR	Medium
ORF38-L-2	29.351	31.208	1.857	-	65	1.142	Long_5'UTR	Medium
PP31-TR-1	29.351	29.565	214	-			Novel_non-coding	Medium
PP31.5	29.351	29.626	275	-	49	20	Novel putative protein-coding	Medium
PP31.6	29.351	29.945	594	-	44	20	Novel putative protein-coding	Medium
AC-P47	31.825	34.083	2.258	-	572	481	Novel_monocistronic	Low
LEF-12-GTA-ORF43-44-1	32.745	36.851	4.106	+	2.796	765	Novel_polycistronic	Low
LEF-12-GTA-ORF43-44-45-1	32.745	36.941	4.196	+	2.886	765	Novel_polycistronic	Low
GTA-ORF43-44	34.097	36.851	2.754	+	42	1.192	Novel_polycistronic	Low
GTA-L-1	34.097	36.941	2.844	+	42	1.282	Long_5'UTR	Medium
ORF43-44	35.384	36.851	1.467	+	289	945	Novel_polycistronic	Medium
ORF43-S-1	35.384	36.941	1.557	+	289	1.035	Short_5'UTR	Medium
ORF44-AT-1	35.727	36.851	1.124	+	160	569	Alternative_termination_short	Medium
ORF44	35.727	36.941	1.214	+	160	659	Previously_annotated	Medium
ORF44-45-ODV-E66	35.727	39.077	3,350	+	160	2.795	Novel_polycistronic	Low
ORF44-S-AT-1	35.787	36.851	1.064	+	100	569	Short_5'UTR & Alternative_termination_short	Low
ORF44-S-1	35.787	36.941	1.154	+	100	659	Short_5'UTR	Medium
ODV-E66-L-1	36.811	39.077	2.266	+	36	116	Long_5'UTR	Medium
ORF45-NC-1	36.811	36.941	130	+			Novel_non-coding	Medium
ODV-E66-S-1	36.833	39.077	2.244	+	14	116	Short_5'UTR	Medium
ODV-E66-ETS-ETM-PCNA-C-1	36.833	40.868	4.035	+	14	1.907	Complex	Low
ODV-E66-NC-1	36.833	36.941	108	+			Novel_non-coding	Medium
ETS-L-1	39.056	39.346	290	-	13	11	Long_5'UTR	Medium
ETM-S-1	39.056	39.773	717	-	25	351	Short_5'UTR	Low
ETM-L-1	39.056	40.318	1.262	-	570	351	Long_5'UTR	Medium
ETL, PCNA	39.056	40.584	1.528	-	836	351	Previously_annotated	Medium
LEF-8-S-1	39.056	43.307	4.251	-	22	1.596	Short_5'UTR	Low
LEF-8-L-1	39.056	43.626	4.57	-	341	1.596	Long_5'UTR	Low
ORF51-52-53-LEF-10-ORF54-55-56-C-1	43,150	47.039	3.889	+	162	2.771	Complex	Low
ORF52-53-LEF-10-ORF54-C-1	43.826	46.499	2.673	-	1.656	433	Complex	Low
ORF-51-AS-1	43.826	44,260	434	-			Novel_non-coding_antisense	Medium
ORF53-L-1	44,220	47.039	2.819	+	625	1.775	Long_5'UTR	Medium
ORF53-S-1	44.241	47.039	2.798	+	604	1.775	Short_5'UTR	Low
ORF53-S-2	44.811	47.039	2.228	+	34	1.775	Short_5'UTR	Medium
ORF53-S-3	44.831	47.039	2.208	+	14	1.775	Short_5'UTR	Medium
LEF-10	45.257	47.039	1.782	+	4	1.542	Previously_annotated	Medium
ORF55-56-57-58-59-C-1	46.368	48.461	2.093	-	236	1.339	Complex	Low
ORF55	46.494	47.039	545	+	50	274	Previously_annotated	High
ORF56-L-1	46.612	47.039	427	+	155	18	Long_5'UTR	High
ORF56	46.654	47.039	385	+	113	18	Previously_annotated	High
ORF59-58-57-C-1	47.037	48.416	1.379	-	191	671	Complex	Low
ORF59-58-57-C-2	47.037	48.461	1.424	-	236	671	Long_5'UTR	Low
ORF60-59-58-57-C-1	47.037	48.601	1.564	-	101	671	Complex	Low
ORF59-58-57-C-4	47.143	48.009	866	-	129	564	Short_5'UTR & Alternative_termination_short	Medium
ORF59-58-57-C-5	47.143	48.416	1.273	-	191	564	Alternative_termination_short	Low
ORF59-58-57-C-3	47.143	48.461	1.318	-	236	564	Long_5'UTR & Alternative_termination_long	Medium
ORF60-59-58-57-C-4	47.143	48.601	1.458	-	101	564	Alternative_termination_short	Low
ORF60-59-58-57-C-3	47.143	49.349	2.206	-	58	564	Long_5'UTR & Alternative_termination_short	Low
ORF57-59-58-60-C-1	47.164	48.522	1.358	+	42	831	Complex	Low
ORF59-58-S-AT-1	47.301	48.009	708	-	129	406	Short_5'UTR & Alternative_termination_long	Medium
ORF59-58-S-AT-2	47.301	48.416	1.115	-	191	406	Short_5'UTR & Alternative_termination_long	Low
ORF59-58-AT-1	47.301	48.461	1.16	-	581	406	Alternative_termination_long	Low
ORF59-58-S-1	47.693	48.009	316	-	129	14	Short_5'UTR	Medium
ORF59-58-S-2	47.693	48.416	723	-	191	14	Short_5'UTR	Medium
ORF59-58	47.693	48.461	768	-	581	14	Previously_annotated	High
ORF60	47.693	48.601	908	-	101	831	Previously_annotated	High
FP25-K-ORF-60-59-58-L-1	47.693	49.349	1.656	-	58	14	Long_5'UTR	Low
ORF60-AS-1	48.239	48.522	283	+			Novel_non-coding_antisense	Medium
FP-25K-L-1	48,520	49.349	829	-	58	127	Long_5'UTR	High
FP25-K-LEF-9-ORF63-GP37-C-1	48,520	52.338	3.818	-	13	2.897	Complex	Medium
FP-25K.5	48,520	49.286	766	-	88	127	Novel putative protein-coding	Low
ORF63-L-1	49.359	51.402	2.043	+	1,570	6	Long_5'UTR	Low
GP37-ORF63-C-1	49.545	52.338	2.793	-	13	1.872	Previously_annotated	Medium
GP37-ORF63-C-3	49.545	52.414	2.869	-	89	1.872	Long_5'UTR	Low
ORF63	50.695	51.402	707	+	234	6	Previously_annotated	High
ORF63-AT-1	50.695	51.505	810	+	234	109	Alternative_termination_long	Low
ORF63-NC-1	50.695	50.901	206	+			Novel_non-coding	Medium
GP37-ORF63-C-2	50.735	52.338	1.603	-	13	682	Previously_annotated	Medium
GP37-ORF63-C-4	50.735	52.414	1.679	-	89	682	Long_5'UTR	Medium
GP37-ORF63-C-5	50.887	52.338	1.451	-	13	530	Alternative_termination_long	Medium
GP37-ORF63-C-6	50.887	52.414	1.527	-	89	530	Long_5'UTR & Alternative_termination_long	Low
ORF63-S-1	50.904	51.402	498	+	25	6	Short_5'UTR	Medium
GP37,SLP	51.228	52.338	1,110	-	13	189	Previously_annotated	High
GP37,SLP-L-1	51.228	52.414	1.186	-	89	189	Long_5'UTR	High
GP37,SLP-AT-1	51.273	52.338	1.065	-	13	144	Alternative_termination_short	Medium
GP37,SLP-L-AT-1	51.273	52.414	1.141	-	89	144	Long_5'UTR & Alternative_termination_short	Medium
DNAPOL	52.444	55.536	3.092	-	119	19	Novel_monocistronic	Medium
DNAPOL.5	52.444	53.693	1.249	-	406	19	Novel putative protein-coding	Medium
ORF66-L-1	55,210	57.979	2.769	+	216	127	Long_5'UTR	Medium
ORF66-L-AT-1	55,210	58.394	3.184	+	216	542	Long_5'UTR & Alternative_termination_long	Low
ORF66-NC-2	55,210	56.189	979	+			Novel_non-coding	Low
ORF66-NC-3	55,210	57.723	2.513	+			Novel_non-coding	Low
ORF66	55.402	57.979	2.577	+	24	127	Previously_annotated	Medium
ORF66-AT	55.402	58.165	2.763	+	24	313	Previously_annotated	Medium
ORF66-AT-1	55.402	58.394	2.992	+	24	542	Alternative_termination_long	Medium
ORF66-NC-1	55.402	56.189	787	+			Novel_non-coding	Medium
ORF66-NC-4	55.402	57.723	2.321	+			Novel_non-coding_antisense	Medium
ORF66.5-AT-1	56.816	58.165	1.349	+	62	313	Alternative_termination_long	Low
ORF66.5-AT-2	56.816	58.394	1.578	+	62	542	Alternative_termination_long	Low
ORF66-NC-5	56.816	57.723	907	+			Novel_non-coding	Medium
ORF66.5	56.816	57.979	1.163	+	62	127	Novel putative protein-coding	Medium
LEF3-L-1	57.718	59,060	1.342	-	48	137	Long_5'UTR	Medium
LEF3-L	57.718	59.312	1.594	-	300	137	Previously_annotated	High
LEF3-L-2	57.718	59.398	1,680	-	386	137	Long_5'UTR	Medium
LEF-3.5	57.718	58.631	913	-	291	137	Novel putative protein-coding	Low
LEF3-L-AT-1	57.852	59.312	1,460	-	300	3	Long_5'UTR & Alternative_termination_short	Low
ORF68-MTASE	58.965	60,650	1.685	+	63	1.218	Novel_polycistronic	Low
ORF68-MTASE-HCF-1	58.965	61.154	2.189	+	63	1.722	Novel_polycistronic	Low
MTASE-HCF-1	59.258	61.154	1.896	+	152	956	Novel_polycistronic	Low
MTASE1-HCF-1-IAP-2-ORF72	59.258	62.156	2.898	+	152	1.958	Novel_polycistronic	Low
HCF-1	60.049	61.154	1.105	+	195	38	Previously_annotated	Medium
HCF-1-S-1	60.234	61.154	920	+	10	38	Short_5'UTR	High
HCF-1-IAP-2-ORF72	60.234	62.156	1.922	+	10	1,040	Novel_polycistronic	Low
HCF-1-NC-2	60.234	60,650	416	+			Novel_non-coding	Low
IAP-2-ORF72-L-1	60.952	62.156	1.204	+	198	257	Long_5'UTR	Low
IAP-2-ORF72-L-AT-1	60.952	62.201	1.249	+	198	302	Long_5'UTR & Alternative_termination_long	Low
HCF-1.5	60.952	61.154	202	+	159	38	Novel putative protein-coding	Medium
IAP-2-ORF72	61.121	62.156	1.035	+	29	257	Previously_annotated	Medium
IAP-2-ORF72-AT-1	61.121	62.201	1,080	+	29	302	Alternative_termination_long	Medium
ORF73-ORF72-IAP-2-ORF73-ORF74	61.151	63.255	2.104	-	13	1.294	Novel_polycistronic	Low
ORF72-ORF74-ORF75-C-1	61.151	63.754	2.603	-	93	2.109	Complex	Low
ORF72-L-1	61.442	62.156	714	+	16	516	Long_5'UTR	Medium
ORF72	61.933	62.156	223	+	16	25	Novel_monocistronic	Medium
ORF72-AT-1	61.933	62.201	268	+	61	25	Alternative_termination_long	Medium
ORF73.4-AT-1	62.003	62.322	319	-	33	146	Alternative_termination_long	Low
ORF73-L-AT-1	62.003	62.507	504	-	59	146	Long_5'UTR & Alternative_termination_long	Medium
ORF73-L-AT-2	62.003	62.603	600	-	155	146	Long_5'UTR & Alternative_termination_long	Low
ORF74-AT-1	62.003	63.255	1.252	-	13	442	Alternative_termination_long	Medium
ORF73-ORF74-ORF75-AT-1	62.003	63.675	1.672	-	14	1.257	Alternative_termination_long	Low
ORF73-ORF74-ORF75-AT-2	62.003	63.754	1.751	-	93	1.257	Alternative_termination_long	Low
ORF73-ORF74-ORF75-AT-3	62.003	63.803	1,800	-	142	1.257	Alternative_termination_long	Low
ORF73-ORF74-ORF75-ORF76-AT-1	62.003	63.943	1,940	-	12	1.674	Alternative_termination_long	Low
ORF73-L-1	62.149	62.507	358	-	59	0	Long_5'UTR	High
ORF73-L-2	62.149	62.603	454	-	155	0	Long_5'UTR	High
ORF74	62.149	63.255	1.106	-	13	296	Previously_annotated	High
ORF74-L-1	62.149	63.352	1.203	-	110	296	Long_5'UTR	Medium
ORF73-ORF74-ORF75	62.149	63.675	1.526	-	14	1.111	Novel_polycistronic	Low
ORF73-ORF74-ORF75-L-1	62.149	63.754	1.605	-	93	1.111	Long_5'UTR	High
ORF73-ORF74-ORF75-L-2	62.149	63.803	1.654	-	142	1.111	Long_5'UTR	Medium
ORF73-ORF74-ORF75-ORF76	62.149	63.943	1.794	-	12	1.528	Novel_polycistronic	High
ORF73-ORF74-ORF75-ORF76-L-1	62.149	64.181	2.032	-	250	1.528	Long_5'UTR	Medium
ORF73-ORF74-ORF75-ORF76-VLF-1	62.149	65.161	3.012	-	72	1.798	Novel_polycistronic	Low
ORF73-ORF74-ORF75-ORF76-VLF-1-ORF78	62.149	65.513	3.364	-	92	2.943	Novel_polycistronic	Low
ORF73-ORF74-ORF75-ORF76-VLF-1-ORF78-ORF79-S-1	62.149	65.849	3,700	-	111	3.275	Short_5'UTR	Low
ORF73-ORF74-ORF75-ORF76-VLF-1-ORF78-ORF79-GP41	62.149	66.989	4,840	-	19	3.592	Novel_polycistronic	Low
ORF73.4	62.149	62.322	173	-	33	0	Novel putative protein-coding	High
ORF74-AT-2	62.164	63.255	1.091	-	13	281	Alternative_termination_short	Medium
ORF74-L-AT-1	62.164	63.352	1.188	-	110	281	Long_5'UTR & Alternative_termination_short	Low
ORF74-ORF75	62.164	63.675	1.511	-	14	1.096	Novel_polycistronic	Low
ORF74-ORF75-L-1	62.164	63.754	1,590	-	93	1.096	Long_5'UTR	Low
ORF74-ORF75-L-2	62.164	63.803	1.639	-	142	1.096	Long_5'UTR	Low
ORF74-ORF75-ORF76	62.164	63.943	1.779	-	12	1.513	Novel_polycistronic	Low
ORF73-NC-1	62.164	62.322	158	-			Novel_non-coding	Medium
ORF73-NC-2	62.164	62.507	343	-			Novel_non-coding	High
ORF73-NC-3	62.164	62.603	439	-			Novel_non-coding	Medium
ORF74-AT-3	62.204	63.255	1.051	-	13	241	Alternative_termination_short	Medium
ORF74-L-AT-2	62.204	63.352	1.148	-	110	241	Long_5'UTR & Alternative_termination_short	Low
ORF74-ORF75-ORF76-AT-1	62.204	63.943	1.739	-	12	1.473	Alternative_termination_short	Low
ORF73-NC-4	62.204	62.322	118	-			Novel_non-coding	Low
ORF73-NC-5	62.204	62.507	303	-			Novel_non-coding	Low
ORF73-NC-6	62.204	62.603	399	-			Novel_non-coding	Medium
ORF75-S-AT-2	62.634	63.675	1.041	-	14	626	Short_5'UTR & Alternative_termination_long	Medium
ORF75-AT-1	62.634	63.754	1,120	-	93	626	Alternative_termination_long	Low
ORF75-L-AT-1	62.634	63.803	1.169	-	142	626	Long_5'UTR & Alternative_termination_long	Low
ORF75-ORF76	62.634	63.943	1.309	-	12	1.043	Novel_polycistronic	Low
ORF74-NC-1	62.634	63.255	621	-			Novel_non-coding	Medium
ORF75-AT-2	62.973	63.754	781	-	93	287	Alternative_termination_long	Low
ORF75-L-AT-2	62.973	63.803	830	-	142	287	Long_5'UTR & Alternative_termination_long	Low
ORF75-ORF76-AT-1	62.973	63.943	970	-	12	704	Alternative_termination_long	Low
ORF75-S-AT-1	63.203	63.675	472	-	14	57	Short_5'UTR & Alternative_termination_long	Low
ORF75-AT-3	63.203	63.754	551	-	93	57	Alternative_termination_long	Low
ORF75-L-AT-3	63.203	63.803	600	-	142	57	Long_5'UTR & Alternative_termination_long	Low
ORF75-ORF76-AT-2	63.203	63.943	740	-	12	474	Alternative_termination_long	Low
ORF75-ORF76-VLF-1-AT-1	63.203	65.161	1.958	-	72	744	Alternative_termination_long	Low
ORF75-S2	63.216	63.675	459	-	14	44	Previously_annotated	High
ORF75	63.216	63.754	538	-	93	44	Previously_annotated	High
ORF75-L-1	63.216	63.803	587	-	142	44	Long_5'UTR	High
ORF76-S-1	63.216	63.943	727	-	12	461	Short_5'UTR	High
ORF76	63.216	64.181	965	-	250	461	Previously_annotated	Medium
ORF75-ORF76-VLF-1	63.216	65.161	1.945	-	72	731	Novel_polycistronic	Medium
ORF78-VLF-1-ORF76-ORF75-S-1	63.216	65.432	2.216	-	11	1.876	Short_5'UTR	Low
ORF78-VLF-1-ORF76-ORF75	63.216	65.513	2.297	-	92	1.876	Previously_annotated	Medium
ORF79-ORF78-VLF-1-ORF76-ORF75-S-1	63.216	65.849	2.633	-	111	2.208	Short_5'UTR	Low
ORF75-ORF76-VLF-1-ORF78-ORF79-GP41	63.216	66.989	3.773	-	19	2.525	Novel_polycistronic	Low
ORF75-ORF76-VLF-1-ORF78-ORF79-GP41-L-1	63.216	67,020	3.804	-	50	2.525	Long_5'UTR	Low
ORF76-S-AT-1	63.275	63.943	668	-	12	402	Short_5'UTR & Alternative_termination_short	Low
ORF76-S-AT-2	63.275	64.181	906	-	250	402	Short_5'UTR & Alternative_termination_short	Medium
ORF75-NC-1	63.275	63.675	400	-			Novel_non-coding	Medium
ORF75-NC-2	63.275	63.754	479	-			Novel_non-coding	Low
ORF75-NC-3	63.275	63.803	528	-			Novel_non-coding	Medium
ORF76-S-AT-3	63.345	63.943	598	-	12	332	Short_5'UTR & Alternative_termination_short	Low
ORF76-S-AT-4	63.422	63.943	521	-	12	255	Short_5'UTR & Alternative_termination_short	Medium
ORF76-S-AT-5	63.422	64.181	759	-	250	255	Short_5'UTR & Alternative_termination_short	Low
ORF76-VLF-1	63.422	65.161	1.739	-	72	525	Novel_polycistronic	Low
ORF76-VLF-1-ORF78	63.422	65.432	2,010	-	11	1,670	Novel_polycistronic	Low
ORF76-VLF-1-ORF78-L-1	63.422	65.513	2.091	-	92	1,670	Long_5'UTR	Low
ORF76-VLF-1-ORF78-ORF79-GP41	63.422	66.989	3.567	-	19	2.319	Novel_polycistronic	Low
ORF75-NC-4	63.422	63.675	253	-			Novel_non-coding	Low
ORF75-NC-5	63.422	63.754	332	-			Novel_non-coding	Medium
ORF75-NC-6	63.422	63.803	381	-			Novel_non-coding	Medium
VLF-1-AT-1	63.847	65.161	1.314	-	75	100	Alternative_termination_short	Low
VLF-1-L-AT-1	63.847	65.432	1.585	-	11	1.245	Short_5'UTR & Alternative_termination_short	Low
VLF-1-ORF78	63.847	65.513	1.666	-	92	1.245	Novel_polycistronic	Low
ORF78-S-AT-1	65.058	65.432	374	-	11	34	Short_5'UTR & Alternative_termination_short	Medium
ORF78-AT-1	65.058	65.513	455	-	92	34	Alternative_termination_long	Medium
ORF79-78-AT-1	65.058	65.849	791	-	111	366	Alternative_termination_long	Low
ORF79-78-L-AT-1	65.058	65.909	851	-	171	366	Long_5'UTR & Alternative_termination_long	Medium
ORF79-78-L-AT-2	65.058	65,930	872	-	192	366	Long_5'UTR & Alternative_termination_long	Medium
GP41-S-AT-5	65.058	66.989	1.931	-	19	683	Short_5'UTR & Alternative_termination_long	Low
GP41-AT-1	65.058	67,020	1.962	-	50	683	Alternative_termination_long	Low
ORF78-S-1	65.086	65.432	346	-	11	6	Short_5'UTR	High
ORF78	65.086	65.513	427	-	92	6	Previously_annotated	High
ORF79-78-1	65.086	65.849	763	-	111	338	Long_5'UTR	High
ORF79-78-L-1	65.086	65.909	823	-	171	338	Long_5'UTR	High
ORF79-78-L-2	65.086	65,930	844	-	192	338	Long_5'UTR	Medium
GP41-S-1	65.086	66.989	1.903	-	19	655	Short_5'UTR	High
GP41	65.086	67,020	1.934	-	50	655	Previously_annotated	High
ORF78-ORF79-GP41-ORF81	65.086	67.716	2,630	-	94	1.874	Novel_polycistronic	Medium
ORF78-ORF79-GP41-ORF81-TLP	65.086	68.059	2.973	-	7	2.424	Novel_polycistronic	Low
ORF78-ORF79-GP41-ORF81-TLP-L-1	65.086	68.143	3.057	-	91	2.424	Long_5'UTR	Low
ORF78-ORF79-GP41-ORF81-TLP-L-2	65.086	68.222	3.136	-	170	2.424	Long_5'UTR	Medium
ORF79-S-1	65.123	65.849	726	-	111	301	Short_5'UTR	Medium
ORF79-S-2	65.123	65.909	786	-	171	301	Short_5'UTR	Medium
ORF79	65.123	65,930	807	-	192	301	Novel_monocistronic	Medium
GP41-S-AT-1	65.123	66.989	1.866	-	19	618	Short_5'UTR & Alternative_termination_short	Medium
GP41-S-AT-2	65.123	67,020	1.897	-	50	618	Short_5'UTR & Alternative_termination_short	Medium
ORF79-GP41-ORF81	65.123	67.716	2.593	-	94	1.837	Novel_polycistronic	Low
ORF79-NC-1	65.123	65.432	309	-			Novel_non-coding	Medium
ORF79-NC-2	65.123	65.513	390	-			Novel_non-coding	Medium
ORF79-S-AT-1	65.146	65.849	703	-	111	278	Short_5'UTR & Alternative_termination_short	Medium
ORF79-S-AT-2	65.146	65.909	763	-	171	278	Short_5'UTR & Alternative_termination_short	Low
ORF79-AT-1	65.146	65,930	784	-	192	278	Alternative_termination_short	Low
GP41-S-AT-3	65.146	66.989	1.843	-	19	595	Long_5'UTR & Alternative_termination_short	Medium
GP41-S-AT-4	65.146	67,020	1.874	-	50	595	Long_5'UTR & Alternative_termination_short	Medium
ORF79-GP41-ORF81-AT-1	65.146	67.716	2.57	-	94	1.814	Alternative_termination_short	Low
ORF79-NC-3	65.146	65.513	367	-			Novel_non-coding	Low
ORF79-S-AT-5	65,160	65.849	689	-	111	264	Short_5'UTR & Alternative_termination_short	Low
ORF79-S-AT-6	65,160	65.909	749	-	171	264	Short_5'UTR & Alternative_termination_short	Low
ORF79-AT-2	65,160	65,930	770	-	192	264	Alternative_termination_short	Medium
ORF79-GP41	65,160	66.989	1.829	-	19	581	Novel_polycistronic	Low
ORF79-GP41-L-1	65,160	67.02	1,860	-	50	581	Long_5'UTR	Low
ORF81-L-AT-1	66,640	67.716	1.076	-	94	320	Long_5'UTR & Alternative_termination_long	Low
ORF81-AC-TLP-L-AT-1	66,640	68.222	1.582	-	170	870	Long_5'UTR & Alternative_termination_long	Low
ORF81-L-AT-2	66.959	67.716	757	-	94	1	Long_5'UTR & Alternative_termination_long	High
ORF81-AC-TLP	66.959	68.059	1.1	-	7	551	Novel_polycistronic	High
ORF81-AC-TLP-L-1	66.959	68.143	1.184	-	91	551	Long_5'UTR	High
ORF81-AC-TLP-L-2	66.959	68.222	1.263	-	170	551	Long_5'UTR	High
ORF81-AC-TLP-L-3	66.959	68.307	1.348	-	255	551	Long_5'UTR	Medium
ORF81-AC-TLP-L-4	66.959	68.689	1,730	-	637	551	Long_5'UTR	Low
ORF82-S-AT-1	66.973	68.059	1.086	-	7	537	Short_5'UTR & Alternative_termination_short	Medium
ORF82-S-AT-2	66.973	68.143	1,170	-	91	537	Short_5'UTR & Alternative_termination_short	Medium
ORF82-L-AT-1	66.973	68.222	1.249	-	170	537	Short_5'UTR & Alternative_termination_short	Medium
ORF82-L-AT-2	66.973	68.307	1.334	-	255	537	Short_5'UTR & Alternative_termination_short	Low
ORF81-NC-1	66.973	67.716	743	-			Novel_non-coding	Medium
ORF82-S-AT-5	67.009	68.059	1,050	-	7	501	Short_5'UTR & Alternative_termination_short	Medium
ORF82-L-AT-3	67.009	68.222	1.213	-	170	501	Long_5'UTR & Alternative_termination_short	Low
ORF81-NC-2	67.009	67.716	707	-			Novel_non-coding	Low
ORF82-S-AT-6	67.195	68.059	864	-	7	315	Short_5'UTR & Alternative_termination_short	Medium
ORF82-L-AT-4	67.195	68.222	1.027	-	170	315	Long_5'UTR & Alternative_termination_short	Medium
ORF82-L-AT-5	67.195	68.307	1.112	-	255	315	Long_5'UTR & Alternative_termination_short	Low
AC-TLP-AT-1	67.497	68.059	562	-	7	13	Alternative_termination_short	Low
AC-TLP-L-AT-1	67.497	68.143	646	-	91	13	Long_5'UTR & Alternative_termination_short	Low
AC-TLP-L-AT-2	67.497	68.222	725	-	170	13	Long_5'UTR & Alternative_termination_short	Low
AC-P95-L-1	67.804	71.327	3.523	+	214	766	Long_5'UTR	Low
AC-P95-L-AT-1	67.804	71.443	3.639	+	214	882	Long_5'UTR & Alternative_termination_long	Low
AC-P95-L-2	67.949	71.327	3.378	+	69	766	Long_5'UTR	Medium
AC-P95-L-AT-2	67.949	71.443	3.494	+	69	882	Long_5'UTR & Alternative_termination_long	Low
AC-P95-ORF84	67.949	71.872	3.923	+	69	1.311	Novel_polycistronic	Low
ORF84	70.642	71.872	1,230	+	657	7	Novel_monocistronic	Low
ORF84.5	71.343	71.872	529	+	13	7	Novel putative protein-coding	Medium
PNK/PNL.5-AT-1	71.868	73.221	1.353	-	992	200	Novel putative protein-coding	Low
ORF85	72.014	72.248	234	+	54	19	Novel_monocistronic	Medium
ORF85-PNK/PNL-P15-C-1	72.014	74.978	2.964	+	54	2.749	Complex	Low
PNK/PNL.5	72.245	73.221	976	-	246	20	Novel putative protein-coding	Medium
PNK/PNL	72.245	75.002	2.757	-	653	20	Novel_non-coding	Low
P15-L-1	74.245	74.978	733	+	245	108	Long_5'UTR	High
P15-AS-1	74.258	75.002	744	-	132	232	Novel_non-coding_antisense	Medium
P15-S-1	74.472	74.978	506	+	18	108	Short_5'UTR	High
CG30-S-1	74.786	75.907	1.121	-	242	85	Short_5'UTR	Medium
CG30-S-2	74.786	75.953	1.167	-	288	85	Short_5'UTR	Low
CG30-S-3	74.786	75.971	1.185	-	306	85	Short_5'UTR	Medium
VP39-CG30	74.786	76.769	1.983	-	59	882	Previously_annotated	High
VP39-CG30-L-2	74.786	76.817	2.031	-	107	882	Long_5'UTR	High
VP39-CG30-L-1	74.786	77.033	2.247	-	323	882	Previously_annotated	High
CG30-VP39-LEF-4-ORF91-C-1	74.786	78.799	4.013	-	7	3.335	Complex	Low
CG30-TR-1	74.786	75.002	216	-			Novel_non-coding	High
CG30.5	74.786	75.317	531	-	33	85	Novel putative protein-coding	High
VP39-CG30-L-AT-1	74.824	76.817	1.993	-	107	844	Long_5'UTR & Alternative_termination_short	Low
VP39-CG30-L-AT-2	74.824	77.033	2.209	-	323	844	Long_5'UTR & Alternative_termination_short	Low
CG30-TR-2	74.824	76.769	1.945	-	59	844	Novel_non-coding	Low
CG30.5-AT-1	74,860	75.317	457	-	33	11	Alternative_termination_short	Medium
CG30-S-AT-1	74,860	75.907	1.047	-	242	11	Short_5'UTR & Alternative_termination_short	Low
CG30-S-AT-2	74,860	75.971	1.111	-	306	11	Short_5'UTR & Alternative_termination_short	Low
VP39-CG30-AT-1	74,860	76.769	1.909	-	59	808	Alternative_termination_short	Medium
VP39-CG30-L-AT-3	74,860	76.817	1.957	-	107	808	Long_5'UTR & Alternative_termination_short	Medium
VP39-CG30-L-AT-4	74,860	77.033	2.173	-	323	808	Long_5'UTR & Alternative_termination_short	Low
CG30-TR-3	74,860	75.002	142	-			Novel_non-coding	Medium
VP39-S-AT-1	75.123	76.769	1.646	-	58	545	Short_5'UTR & Alternative_termination_long	Medium
VP39-S-AT-2	75.123	76.817	1.694	-	106	545	Short_5'UTR & Alternative_termination_long	Medium
VP39-S-AT-3	75.123	77.033	1,910	-	322	545	Short_5'UTR & Alternative_termination_long	Low
ORF91-LEF4-VP39-C-1	75.123	78.799	3.676	-	7	2.998	Complex	Low
VP39-S-AT-4	75.367	76.769	1.402	-	58	301	Short_5'UTR & Alternative_termination_long	Medium
VP39-L-AT-1	75.367	77.033	1.666	-	322	301	Long_5'UTR & Alternative_termination_long	Low
VP39-S-AT-5	75.517	76.769	1.252	-	58	151	Short_5'UTR & Alternative_termination_short	Medium
VP39-S-AT-6	75.517	76.817	1,300	-	106	151	Short_5'UTR & Alternative_termination_short	Medium
VP39-L-AT-2	75.517	77.033	1.516	-	322	151	Long_5'UTR & Alternative_termination_short	Medium
VP39-S-AT-7	75.593	76.769	1.176	-	58	75	Short_5'UTR & Alternative_termination_short	Low
VP39-L-AT-3	75.593	77.033	1,440	-	322	75	Long_5'UTR & Alternative_termination_short	Low
P33-L-AT-1	78,710	79.792	1.082	-	183	120	Long_5'UTR & Alternative_termination_short	Low
P33-L-AT-2	78.748	79.761	1.013	-	152	82	Long_5'UTR & Alternative_termination_short	Low
P33-L-AT-3	78.748	79.792	1.044	-	183	82	Long_5'UTR & Alternative_termination_short	Medium
P33-L-AT-4	78.794	79.792	998	-	183	36	Long_5'UTR & Alternative_termination_short	Low
ORF93-L-1	79.085	80.111	1.026	+	523	18	Long_5'UTR	Medium
ORF93-ODV-E25, P25	79.085	80.808	1.723	+	523	715	Novel_polycistronic	Low
ORF93-ODV-E25, P25-AT-1	79.085	80,960	1.875	+	523	867	Alternative_termination_long	Low
ORF93-ODV-E25, P25-AT-2	79.085	80.984	1.899	+	523	891	Alternative_termination_long	Medium
ORF93-L-2	79,300	80.111	811	+	308	18	Long_5'UTR	Medium
ORF93-ODV-E25, P25-S-1	79,300	80.808	1.508	+	308	715	Short_5'UTR	Low
ORF93-ODV-E25, P25-S-AT-1	79,300	80.984	1.684	+	308	891	Short_5'UTR & Alternative_termination_long	Low
ORF93-L-3	79,480	80.111	631	+	128	18	Long_5'UTR	High
ORF93-ODV-E25, P25-S-2	79,480	80.808	1.328	+	128	715	Short_5'UTR	Medium
ORF93-ODV-E25, P25-S-AT-2	79,480	80.849	1.369	+	128	756	Short_5'UTR & Alternative_termination_long	Medium
ORF93-ODV-E25, P25-S-AT-3	79,480	80.915	1.435	+	128	822	Short_5'UTR & Alternative_termination_long	Low
ORF93-ODV-E25, P25-S-AT-4	79,480	80,960	1,480	+	128	867	Short_5'UTR & Alternative_termination_long	Medium
ORF93-ODV-E25, P25-S-AT-5	79,480	80.984	1.504	+	128	891	Short_5'UTR & Alternative_termination_long	High
ODV-E25, P25-L-AT-1	79.884	80.808	924	+	218	20	Long_5'UTR & Alternative_termination_short	Medium
ODV-E25, P25-L-AT-2	79.884	80.849	965	+	218	61	Long_5'UTR & Alternative_termination_short	Low
ODV-E25, P25-L-AT-3	79.884	80.915	1.031	+	218	127	Long_5'UTR & Alternative_termination_short	Low
ODV-E25, P25-L-AT-4	79.884	80,960	1.076	+	218	172	Long_5'UTR & Alternative_termination_short	Medium
ODV-E25, P25-L	79.884	80.984	1.1	+	218	196	Previously_annotated	High
ORF93-TR-1	79.884	80.111	227	+			Novel_non-coding	Medium
ODV-E25, P25-AT-1	80.033	80.808	775	+	69	20	Short_5'UTR & Alternative_termination_short	High
ODV-E25, P25-AT-2	80.033	80.849	816	+	69	61	Short_5'UTR & Alternative_termination_short	Medium
ODV-E25, P25-AT-3	80.033	80.915	882	+	69	127	Short_5'UTR & Alternative_termination_short	Low
ODV-E25, P25-AT-4	80.033	80,960	927	+	69	172	Short_5'UTR & Alternative_termination_short	High
ODV-E25, P25	80.033	80.984	951	+	69	196	Previously_annotated	High
ODV-E25, P25-NC-1	80.033	80.111	78	+			Novel_non-coding	Low
ODV-E25, P25.5-S-AT-1	80.376	80.808	432	+	89	20	Short_5'UTR & Alternative_termination_short	Low
ODV-E25, P25.5-S-AT-2	80.376	80,960	584	+	89	172	Short_5'UTR & Alternative_termination_short	Low
ODV-E25, P25.5-S-1	80.376	80.984	608	+	89	196	Short_5'UTR	Medium
ODV-E25, P25.4-AT-1	80,470	80.808	338	+	40	20	Alternative_termination_short	Low
ODV-E25, P25.4-AT-2	80,470	80.915	445	+	40	127	Alternative_termination_short	Low
ODV-E25, P25.4-AT-3	80,470	80,960	490	+	40	172	Alternative_termination_short	Low
ODV-E25, P25.4	80,470	80.984	514	+	40	196	Novel putative protein-coding	Medium
ODV-E25, P25.3-AT-1	80.563	80.808	245	+	1	20	Alternative_termination_short	Medium
ODV-E25, P25.3-AT-2	80.563	80.915	352	+	1	127	Alternative_termination_short	Low
ODV-E25, P25.3-AT-3	80.563	80,960	397	+	1	172	Alternative_termination_short	Medium
ODV-E25, P25.3	80.563	80.984	421	+	0	196	Novel putative protein-coding	High
HEL-S-1	80.805	84.562	3.757	-	72	20	Short_5'UTR	Low
HEL	80.805	84.674	3.869	-	184	20	Novel_monocistronic	Medium
HEL.1	80.805	81,190	385	-	12	20	Novel putative protein-coding	Medium
HEL.5	80.805	81.556	751	-	81	20	Novel putative protein-coding	Medium
ORF96-L-1	82.669	85,180	2.511	+	1.808	182	Long_5'UTR	Medium
ORF96-S-1	84.333	85,180	847	+	144	182	Short_5'UTR	Medium
ORF96-TR-1	85.032	85,180	148	+	0	0	Novel_non-coding	Medium
38K	85.134	86.203	1.069	-	89	18	Novel_monocistronic	Medium
P6.9-LEF5-38K-C-1	85.134	87,050	1.916	-	40	1.709	Previously_annotated	Medium
P6.9-LEF5-38K-C-2	85.134	87.162	2.028	-	152	1.709	Long_5'UTR	Low
38K-AS-1	85.785	86.724	939	+	0	0	Novel_non-coding_antisense	Medium
P6.9	86.665	87,050	385	-	40	178	Previously_annotated	High
BV/ODV-C42.4	86.665	87.162	497	-	152	178	Previously_annotated	High
BV/ODV-C42.5-S-1	86.665	87.865	1,200	-	855	178	Short_5'UTR	Medium
BV/ODV-C42-S-1	86.665	88.158	1.493	-	21	387	Short_5'UTR	Medium
BV/ODV-C42-S-2	86.665	88.243	1.578	-	106	387	Short_5'UTR	Medium
BV/ODV-C42	86.665	88,330	1.665	-	193	387	Previously_annotated	Medium
ORF102	86.665	88.587	1.922	-	62	1.492	Previously_annotated	High
ORF102-BV/ODV-C42-S-1	86.665	89.175	2,510	-	650	1.492	Short_5'UTR	Low
ORF102-BV/ODV-C42-L-1	86.665	89,640	2.975	-	1.115	1.492	Long_5'UTR	Medium
P48-ORF102-BV/ODV-C42	86.665	89.689	3.024	-	20	1.841	Previously_annotated	High
BV/ODV-C42.6	86.665	88.091	1.426	-	1.081	178	Novel putative protein-coding	Low
P6.9-AT-1	86.679	87,050	371	-	40	164	Alternative_termination_short	High
BV/ODV-C42.4-AT-1	86.679	87.162	483	-	152	164	Alternative_termination_short	Medium
BV/ODV-C42-AT-1	86.679	88,330	1.651	-	193	373	Alternative_termination_short	Low
ORF102-AT-1	86.679	88.587	1.908	-	62	1.478	Alternative_termination_short	Low
P48-ORF102-BV/ODV-C42-AT-1	86.679	89.689	3,010	-	20	1.827	Alternative_termination_short	Low
ORF102-AT-L-1	88.065	89,640	1.575	-	1.115	92	Long_5'UTR & Alternative_termination_long	Low
P48-AT-1	88.065	89.689	1.624	-	20	441	Alternative_termination_long	Medium
VP80, P80-L-1	89.508	91.787	2.279	+	187	17	Long_5'UTR	Low
VP80, P80-L-AT-1	89.508	91.914	2.406	+	187	144	Long_5'UTR & Alternative_termination_long	Low
VP80, P80	89,660	91.787	2.127	+	35	17	Previously_annotated	Medium
VP80, P80-AT	89,660	91.914	2.254	+	35	144	Previously_annotated	Medium
VP80, P80.5-L-1	89.977	91.787	1,810	+	195	17	Long_5'UTR	Medium
VP80, P80.5-L-AT-1	89.977	91.914	1.937	+			Long_5'UTR & Alternative_termination_long	Medium
VP80, P80.5	90.112	91.787	1.675	+	60	17	Previously_annotated	High
VP80, P80.5-AT-1	90.112	91.914	1.802	+	60	144	Alternative_termination_long	Medium
VP80, P80-NC-1	90.112	91.343	1.231	+			Novel_non-coding	Low
HE65	91.788	93.472	1.684	-	13	10	Previously_annotated	High
HE65.5	91.788	93.226	1.438	-	82	10	Novel putative protein-coding	Medium
orf106-107-L-1	92.286	94.604	2.318	+	1,520	67	Long_5'UTR	Low
HE65-AS-1	92.286	92.936	650	+			Novel_non-coding_antisense	Low
orf106-107-L-2	92.484	94.604	2.12	+	1.322	67	Long_5'UTR	Low
ORF106-107-108-C-1	93.779	94.864	1.085	-	9	759	Complex	Medium
ORF106-107-108-109-C-1	93.779	96.056	2.277	-	17	1.088	Complex	Medium
ORF106-107-108-109-110-111-C-1	93.779	97.215	3.436	-	841	2.515	Complex	Low
orf106-107-AT-1	93.794	94.563	769	+	12	26	Alternative_termination_short	Medium
orf106-107	93.794	94.604	810	+	12	67	Previously_annotated	High
ORF106-107-108-109-110-C-1	93.794	96.296	2.502	+	12	1.759	Complex	Low
ORF106-107-108-109-110-111-112-113-C-1	93.794	97.459	3.665	+	12	2.922	Complex	Low
ORF108	93.976	94.864	888	-	9	562	Novel_monocistronic	Medium
ORF108-109	93.976	96.056	2.08	-	17	562	Long_5'UTR & Alternative_termination_short	Low
HAODV-EC43	94.694	96.056	1.362	-	17	173	Previously_annotated	High
HAODV-EC43-L-1	94.694	96.256	1.562	-	217	173	Long_5'UTR	Medium
ORF110-HAODV-EC43-L-1	94.694	96.529	1.835	-	155	1,600	Long_5'UTR	Low
ORF108-NC-1	94.694	94.864	170	-			Novel_non-coding	Medium
ORF111-S-1	96.284	96.529	245	-	155	10	Short_5'UTR	Medium
ORF111	96.284	97.215	931	-	841	10	Previously_annotated	Medium
ORF111-L-1	96.284	97.637	1.353	-	1.263	10	Short_5'UTR & Alternative_termination_long	Low
ORF112-113	96.646	97.459	813	+	21	16	Novel_monocistronic	Medium
ORF112-113.5	96.804	97.459	655	+	130	16	Novel putative protein-coding	Medium
ORF114-AT-1	97.236	99.247	2.011	-	16	721	Alternative_termination_long	Medium
PIF-3-ORF114-S-AT-1	97.236	99.876	2.64	-	9	2.017	Short_5'UTR & Alternative_termination_long	Low
ORF114.6-AT-1	97.236	98.838	1.602	-	12	721	Novel putative protein-coding	Low
ORF114	97.454	99.247	1.793	-	16	503	Previously_annotated	Medium
PIF-3-ORF114-S-1	97.454	99.876	2.422	-	9	1.799	Short_5'UTR	Medium
ORF114.6	97.454	98.838	1.384	-	12	503	Novel putative protein-coding	Medium
ORF117-L-1	99.432	100.291	859	+	549	23	Long_5'UTR	Medium
ORF117-118-119-C-1	99.432	102.579	3.147	+	549	2.311	Complex	Low
ORF117-118-119-120-C-1	99.432	102,810	3.378	+	549	2.542	Complex	Low
ORF117	99.844	100.291	447	+	137	23	Previously_annotated	High
ORF117-AT-1	99.844	100.352	508	+	137	84	Alternative_termination_long	Medium
ORF117-S-1	99.975	100.291	316	+	6	23	Short_5'UTR	Medium
ORF117-118-119-C-2	99.975	102.579	2.604	+	6	2.311	Complex	Low
ORF117-118-119-120-C-2	99.975	102,810	2.835	+	6	2.542	Complex	Low
ORF117.5-AT-1	100.151	100.352	201	+	4	84	Alternative_termination_long	Low
ORF118-119-120-C-1	100.151	102,810	2.659	+	2.035	151	Complex	Low
ORF117.5	100.151	100.291	140	+	4	23	Novel putative protein-coding	High
ORF118-S-1	100.283	101.087	804	-	312	19	Short_5'UTR	Low
ORF118-S-2	100.283	101.109	826	-	334	19	Short_5'UTR	Medium
ORF118-L-1	100.283	101.174	891	-	399	19	Long_5'UTR	Low
ORF118-L-2	100.283	101.186	903	-	411	19	Long_5'UTR	Medium
ORF118-L-3	100.283	101.572	1.289	-	797	19	Long_5'UTR	Medium
ORF119-TR	100.763	101.987	1.224	+			Previously_annotated	Low
ORF119	100.763	102.579	1.816	+	7	217	Previously_annotated	Medium
ORF119-120	100.763	102,810	2.047	+	7	448	Previously_annotated	Medium
ORF119.4-S	102.272	102,810	538	+	95	195	Previously_annotated	Medium
ORF122	102.763	103.007	244	-	35	21	Previously_annotated	High
PK-2-S-1	102.763	103.711	948	-	29	272	Short_5'UTR	Medium
PK-2	102.763	104.277	1.514	-	595	272	Previously_annotated	Medium
ORF122-PK2-ORF124-C-1	102.763	104.675	1.912	-	993	272	Complex	Low
ORF124-SP	103.694	104.617	769	+			Previously_annotated	Low
ORF124	103.694	104.617	923	+	170	10	Previously_annotated	Low
ORF124-NC-1	103.694	104.344	650	+			Novel_non-coding	High
ORF124-S-1	103.814	104.617	803	+	50	10	Short_5'UTR	Medium
ORF124-S-2	103.832	104.617	785	+	32	10	Short_5'UTR	Medium
ORF124-S-3	103.853	104.617	764	+	11	10	Short_5'UTR	Medium
ORF124-NC-2	103.853	104.344	491	+	0	0	Novel_non-coding	Medium
LEF-7-S-1	104.608	105.317	709	-	13	16	Short_5'UTR	Medium
LEF-7-L-1	104.608	106.932	2.324	-	1.628	16	Long_5'UTR	Low
CHIT-LEF-7	104.608	107.021	2.413	-	13	445	Previously_annotated	High
CHIT-AT-1	104.663	107.021	2.358	-	13	690	Alternative_termination_long	Medium
CHIT-AT-2	104.682	107.021	2.339	-	13	671	Alternative_termination_long	Medium
CHIT-AT-3	104.704	107.021	2.317	-	13	649	Alternative_termination_long	Medium
CHIT	104.814	107.021	2.207	-	13	539	Previously_annotated	High
CHIT.6	104.814	106.932	2.118	-	224	539	Novel putative protein-coding	Low
CHIT-AT-4	105.051	107.021	1,970	-	13	302	Alternative_termination_long	Medium
CHIT-AT-5	105.228	107.021	1.793	-	13	125	Alternative_termination_long	Low
CHIT-AT	105.328	107.021	1.693	-	13	25	Previously_annotated	High
CHIT-AT-6	105.347	107.021	1.674	-	13	6	Alternative_termination_short	Medium
V-CATH-AT-1	107.028	108.152	1.124	+	26	127	Alternative_termination_short	High
V-CATH	107.028	108.195	1.167	+	26	170	Previously_annotated	High
V-CATH-AT-2	107.028	108.223	1.195	+	26	198	Alternative_termination_long	Low
V-CATH-GP64-C-1	107.028	110.204	3.176	+	26	2.179	Complex	Low
V-CATH-GP64-P24-C-1	107.028	110.567	3.539	+	26	2.542	Complex	Low
V-CATH.6	107,690	108.195	505	+	93	170	Novel putative protein-coding	Low
GP64-S-AT-1	107.989	109.913	1.924	-	71	261	Short_5'UTR & Alternative_termination_long	Low
GP64-AT-1	107.989	109.926	1.937	-	84	261	Alternative_termination_long	Low
GP64.6-AT-1	108.154	109.826	1.672	-	84	261	Alternative_termination_long	Medium
GP64-S-AT-2	108.154	109.913	1.759	-	71	96	Short_5'UTR & Alternative_termination_long	High
GP64-SP-AT-1	108.154	109.926	1.606	-			Alternative_termination_long	Low
GP64-SP-AT-2	108.154	109.926	1.598	-			Alternative_termination_long	Low
GP64-SP-AT-3	108.154	109.926	1.642	-			Alternative_termination_long	Low
GP64-AT-2	108.154	109.926	1.772	-	84	96	Alternative_termination_long	Low
GP64-P24-GP16-C-1	108.154	110.921	2.767	-	1.079	96	Complex	Low
GP64-P24-GP16-C-SP-1	108.154	110.921	2.637	-	949	96	Complex	Low
GP64.6-AT-2	108.195	109.826	1.631	-	38	55	Alternative_termination_long	Low
GP64-S-AT-3	108.195	109.913	1.718	-	71	55	Short_5'UTR & Alternative_termination_long	Medium
GP64-SP-AT-4	108.195	109.926	1.557	-			Alternative_termination_long	Low
GP64-SP-AT-5	108.195	109.926	1.427	-			Alternative_termination_long	Low
GP64-SP-AT-6	108.195	109.926	1.601	-			Alternative_termination_long	Low
GP64-AT-3	108.195	109.926	1.731	-	84	55	Alternative_termination_long	Low
GP64-NC-1	108.292	109.826	1.534	-			Novel_non-coding	Low
GP64-NC-2	108.292	109.913	1.621	-			Novel_non-coding	Medium
GP64-NC-3	108.292	109.926	1,460	-			Novel_non-coding	Low
GP64-NC-4	109.057	109.913	856	-			Novel_non-coding	Low
GP64-NC-5	109.057	109.926	869	-			Novel_non-coding	Low
P24-AT-1	109.934	110.567	633	+	37	0	Alternative_termination_short	Low
P24-AT-2	109.934	110.592	658	+	37	25	Alternative_termination_short	Medium
P24-GP16	109.934	111.509	1.575	+	37	942	Novel_polycistronic	Medium
P24-GP16-TR-2	109.934	111.631	1.697	+	37	1.064	Previously_annotated	Medium
P24-TR1	109.934	112.205	2.271	+	37	1.638	Previously_annotated	Medium
P24-GP16-PP34	109.934	112.222	2.288	+	37	1.655	Novel_polycistronic	Medium
P24-GP16-PP34-AT-1	109.934	112.308	2.374	+	37	1.741	Alternative_termination_long	Medium
P24	109.934	112.455	2.521	+	37	1.888	Previously_annotated	Medium
P24-GP16-PP34-AT-2	109.934	112.475	2.541	+	37	1.908	Alternative_termination_long	Medium
P24-AT	109.934	112.487	2.553	+	37	1,920	Previously_annotated	Medium
P24-AT-3	109.934	112.566	2.632	+	37	1.999	Alternative_termination_long	Low
P24-GP16-PP34-ORF132-O	109.934	113.905	3.971	+	37	3.338	Previously_annotated	Medium
P24-NC-1	109.934	110.204	270	+			Novel_non-coding	Medium
GP16-L-AT-1	109.987	111.631	1.644	+	608	716	Long_5'UTR & Alternative_termination_short	Low
GP16-PP34-ORF132-ALK-EXO	109.987	113.905	3.918	+	608	2,990	Novel_polycistronic	Low
P24-NC-2	109.987	110.204	217	+			Novel_non-coding	Low
GP16-AT-1	110.572	111.509	937	+	23	594	Previously_annotated	Low
GP16-AT-3	110.572	111.631	1.059	+	23	716	Alternative_termination_short	Medium
GP16-PP34	110.572	112.205	1.633	+	23	1,290	Novel_polycistronic	Medium
GP16-PP34-AT-1	110.572	112.222	1,650	+	23	1.307	Alternative_termination_long	Medium
GP16-PP34-AT-2	110.572	112.308	1.736	+	23	1.393	Alternative_termination_long	Medium
GP16	110.572	112.455	1.883	+	23	1,540	Previously_annotated	High
GP16-PP34-AT-3	110.572	112.475	1.903	+	23	1,560	Alternative_termination_long	Medium
GP16-AT-2	110.572	112.487	1.915	+	23	1.572	Previously_annotated	Medium
GP16-PP34-AT-4	110.572	112.566	1.994	+	23	1.651	Alternative_termination_long	Low
GP16-PP34-ORF132-ALK-EXO-S-1	110.572	113.905	3.333	+	23	2,990	Short_5'UTR	Medium
PP34-AT-6	110.928	112.205	1.277	+	46	263	Alternative_termination_short	Medium
PP34-AT-3	110.928	112.222	1.294	+	46	280	Alternative_termination_long	Medium
PP34-AT-4	110.928	112.308	1,380	+	46	366	Alternative_termination_long	Medium
PP34	110.928	112.455	1.527	+	46	513	Previously_annotated	Medium
PP34-AT-5	110.928	112.475	1.547	+	46	533	Alternative_termination_long	Medium
PP34-AT-1	110.928	112.487	1.559	+	46	545	Previously_annotated	Medium
PP34-AT-2	110.928	112.566	1.638	+	46	624	Previously_annotated	Low
PP34-ORF132-ALK-EXON	110.928	113.905	2.977	+	46	1.963	Previously_annotated	Medium
PP34-ORF132-ALK-EXO-AT-1	110.928	114.377	3.449	+	46	2.435	Alternative_termination_long	Low
PP34-NC-1	110.928	111.509	581	+			Novel_non-coding	Low
PP34-NC-2	110.928	111.631	703	+			Novel_non-coding	Medium
ORF132	111.941	113.905	1.964	+	4	1.301	Previously_annotated	Medium
ORF132-AT-1	111.941	114.377	2.436	+	4	1.773	Alternative_termination_long	Low
ORF132-NC-1	111.941	112.205	264	+			Novel_non-coding	Low
ORF132-NC-2	111.941	112.222	281	+			Novel_non-coding	Low
ORF132-NC-3	111.941	112.308	367	+			Novel_non-coding	Low
ORF132-NC-4	111.941	112.455	514	+			Novel_non-coding	Medium
ORF132-NC-5	111.941	112.475	534	+			Novel_non-coding	High
ALK-EXO-L-1	112.117	113.905	1.788	+	515	14	Long_5'UTR	Low
ALK-EXO-S-1	112.481	113.905	1.424	+	151	14	Short_5'UTR	Medium
ALK-EXO-S-2	112.612	113.905	1.293	+	20	14	Short_5'UTR	High
ALK-EXO.5	113.319	113.905	586	+	216	14	Novel putative protein-coding	Medium
ALK-EXO.5-AT-1	113.319	114.199	880	+	216	308	Novel putative protein-coding	Low
94K	113.895	116.363	2.468	-	10	47	Previously_annotated	Medium
94K-L-1	113.895	116.429	2.534	-	76	47	Long_5'UTR	Medium
94K.4	113.895	114.431	536	-	19	44	Novel putative protein-coding	Medium
94K.5	113.895	116.183	2.288	-	130	47	Novel putative protein-coding	Low
94K-P35-C-1	113.984	117.476	3.492	+	2.58	13	Complex	Low
P35-L-1	116.197	117.476	1.279	+	367	13	Long_5'UTR	Low
P35	116.538	117.476	938	+	26	13	Previously_annotated	High
P26	118.083	118.891	808	+	33	53	Previously_annotated	Low
P26-P10	118.083	119.384	1.301	+	33	546	Previously_annotated	Medium
P10-L-1	118.393	119.384	991	+	518	189	Long_5'UTR	Low
P10	118.841	119.384	543	+	70	189	Previously_annotated	High
P10-AT-1	118.841	119,410	569	+	70	215	Alternative_termination_long	High
P10-P74-C-AT-1	118.841	121.184	2.343	+	70	1.989	Alternative_termination_short	Medium
P10-P74-C-1	118.841	121.229	2.388	+	70	2.034	Previously_annotated	High
P10-P74-C-AT-2	118.841	121.273	2.432	+	70	2.078	Alternative_termination_short	Medium
P10-P74-C-AT-3	118.841	121.353	2.512	+	70	2.158	Alternative_termination_long	Medium
P10-P74-C-AT-4	118.841	121.465	2.624	+	70	2,270	Alternative_termination_long	Medium
P10-NC-ME53-C-1	118.841	123.501	4,660	+	70	4.306	Complex	Low
P10-TR-1	119.061	119.384	323	+			Novel_non-coding	High
P10-TR-2	119.061	119,410	349	+			Novel_non-coding	Low
P74-AS-1	119.061	121.229	2.168	+			Novel_non-coding_antisense	Low
P74-AS-2	119.061	121.353	2.292	+			Novel_non-coding_antisense	Low
P74-AS-3	119.929	121.229	1,300	+			Novel_non-coding_antisense	Medium
P74-AS-4	119.929	121.353	1.424	+			Novel_non-coding_antisense	Medium
P74-AS-5	119.929	121.465	1.536	+			Novel_non-coding_antisense	Low
P74-AS-6	120.622	121.229	607	+			Novel_non-coding_antisense	Low
P74-AS-7	120.622	121.273	651	+			Novel_non-coding_antisense	Low
P74-AS-8	120.622	121.353	731	+			Novel_non-coding_antisense	Medium
ME53-S-1	121.177	122.667	1,490	-	41	100	Short_5'UTR	Medium
ME53-L-1	121.177	122.707	1,530	-	81	100	Long_5'UTR	Medium
ME53-L-2	121.177	122.774	1.597	-	148	100	Long_5'UTR	Low
ME53-NC-1	121.417	122.707	1,290	-			Novel_non-coding	Medium
IE01-SP-L-1	122.828	129.066	2.033	+			Long_5'UTR	Medium
IE-0-TR	122.878	123.501	623	+			Previously_annotated	High
IE0-AT-1	122.878	123.761	883	+	26	72	Alternative_termination_short	Low
IE0-AT-2	122.878	125.054	2.176	+	26	1.365	Alternative_termination_long	Low
IE0-P49	122.878	125.245	2.367	+	26	1.556	Novel_polycistronic	Low
IE0-P49-AT-1	122.878	125.289	2.411	+	26	1,600	Alternative_termination_long	Low
IE0-P49-ODV-E18	122.878	125,510	2.632	+	26	1.821	Novel_polycistronic	Medium
IE0-P49-ODV-E18-AT-1	122.878	126.013	3.135	+	26	2.324	Alternative_termination_long	Low
IE0-P49-ODV-E18-AT-2	122.878	126.115	3.237	+	26	2.426	Alternative_termination_long	Low
IE0-P49-ODV-E18-AT-3	122.878	126.267	3.389	+	26	2.578	Alternative_termination_long	Low
IE0-P49-ODV-E18-EC27	122.878	126.312	3.434	+	26	2.623	Previously_annotated	Medium
IE0-NC-1	122.878	128.048	965	+			Novel_non-coding	Low
P49	123.688	125.245	1.557	+	16	105	Novel_monocistronic	Medium
P49-AT-1	123.688	125.289	1.601	+	16	149	Alternative_termination_long	Medium
P49-ODV-E18	123.688	125,510	1.822	+	16	370	Novel_polycistronic	Medium
P49-ODV-E18-AT-1	123.688	126.013	2.325	+	16	873	Alternative_termination_long	Low
P49-ODV-E18-EC27-AT	123.688	126.115	2.427	+	16	975	Previously_annotated	Medium
P49-ODV-E18-EC27-AT-1	123.688	126.267	2.579	+	16	1.127	Alternative_termination_short	Medium
P49-ODV-E18-EC27	123.688	126.312	2.624	+	16	1.172	Previously_annotated	High
P49-ODV-E18-EC27-AT-2	123.688	126.329	2.641	+	16	1.189	Alternative_termination_long	Low
ODV-E18-AT-1	124.843	125,510	667	+	299	96	Alternative_termination_short	Low
ODV-E18-AT-2	124.843	126.013	1.17	+	299	599	Alternative_termination_short	Medium
ODV-E18	124.843	126.115	1.272	+	299	701	Novel_monocistronic	Medium
ODV-E18-AT-3	124.843	126.267	1.424	+	299	853	Alternative_termination_long	Medium
ODV-E18-EC27	124.843	126.312	1.469	+	299	898	Previously_annotated	High
ODV-E18-EC27-AT-1	124.843	126.329	1.486	+	299	915	Alternative_termination_long	Low
ODV-E18-EC27-AT-2	124.843	126.344	1.501	+	299	930	Alternative_termination_long	Low
ODV-E18-EC27-AT-3	124.843	126.371	1.528	+	299	957	Alternative_termination_long	Medium
ODV-E18-S-AT-1	124,970	125,510	540	+	172	96	Short_5'UTR & Alternative_termination_short	Low
ODV-E18-S-AT-2	124,970	126.013	1.043	+	172	599	Short_5'UTR & Alternative_termination_short	Low
ODV-E18-S-2	124,970	126.115	1.145	+	172	701	Short_5'UTR	Medium
ODV-E18-S-AT-3	124,970	126.267	1.297	+	172	853	Short_5'UTR & Alternative_termination_long	Medium
ODV-E18-EC27-S-1	124,970	126.312	1.342	+	172	898	Previously_annotated	High
ODV-E18-EC27-S-1-AT-1	124,970	126.329	1.359	+	172	915	Short_5'UTR & Alternative_termination_long	Low
ODV-E18-EC27-S-1-AT-2	124,970	126.344	1.374	+	172	930	Short_5'UTR & Alternative_termination_long	Low
ODV-E18-EC27-S-1-AT-3	124,970	126.371	1.401	+	172	957	Short_5'UTR & Alternative_termination_long	Low
ODV-E18-ODV-EC27-ORF145-146-C-1	124,970	128.048	3.078	+	172	2.634	Complex	Low
ODV-E18-S-AT-4	125.035	125,510	475	+	107	96	Short_5'UTR & Alternative_termination_short	Low
ODV-E18-EC27-S-AT-4	125.035	126.013	978	+	107	599	Short_5'UTR & Alternative_termination_short	Medium
ODV-E18-S-1	125.035	126.115	1,080	+	107	701	Previously_annotated	Medium
ODV-E18-EC27-S-AT-5	125.035	126.267	1,232	+	107	853	Short_5'UTR & Alternative_termination_long	Medium
ODV-E18-EC27-S-2	125.035	126.312	1.277	+	107	898	Previously_annotated	High
ODV-E18-EC27-S-2-AT-1	125.035	126.329	1.294	+	107	915	Short_5'UTR & Alternative_termination_long	Medium
ODV-E18-EC27-S-2-AT-2	125.035	126.344	1.309	+	107	930	Short_5'UTR & Alternative_termination_long	Low
ODV-EC27	125.417	126.312	895	+	13	10	Previously_annotated	High
ODV-EC27-AT-1	125.417	126.329	912	+	13	27	Alternative_termination_long	Medium
ODV-EC27-AT-2	125.417	126.344	927	+	13	42	Alternative_termination_long	Low
ODV-EC27-AT-3	125.417	126.371	954	+	13	69	Alternative_termination_long	Medium
ODV-EC27-ORF145-146-C-1	125.417	128.048	2.631	+	13	1.746	Complex	Low
EC27-NC-1	125.417	126.013	596	+			Novel_non-coding	Medium
EC27-NC-2	125.417	126.115	698	+			Novel_non-coding	Medium
EC27-NC-3	125.417	126.267	850	+			Novel_non-coding	Medium
ODV-EC27.4	125.668	126.312	644	+	341	10	Previously_annotated	Medium
ODV-EC27.4-AT-1	125.668	126.329	661	+	341	27	Alternative_termination_long	Low
ODV-EC27.4-AT-2	125.668	126.371	703	+	341	69	Alternative_termination_long	Low
ORF145-146-IE1-C-1	126.212	129.066	2.854	+	105	387	Complex	Low
EC27-TR-1	126.212	126.312	100	+			Novel_non-coding	Low
ORF146-AT-1	126,260	127.549	1.289	-	345	339	Alternative_termination_long	Low
ORF146	126,320	127.549	1.229	-	345	279	Previously_annotated	Low
ORF146-L-1	126,320	128.373	2.053	-	1.169	279	Long_5'UTR	Low
IE1-L-1	127.089	129.066	1.977	+	133	48	Long_5'UTR	Low
IE1-AT-1	127,220	129.023	1.803	+	2	5	Alternative_termination_short	Low
IE1	127,220	129.066	1.846	+	2	48	Previously_annotated	Medium
IE1-NC-1	127,220	128.048	828	+			Novel_non-coding	Low
IE1.5	127.324	129.066	1.742	+	549	48	Novel putative protein-coding	Low
IE1.5-S-1	127.382	129.066	1.684	+	491	48	Short_5'UTR	Low
IE1.5-NC-1	127.382	128.048	666	+			Novel_non-coding	Medium
IE1.4-AT-1	128.641	129.023	382	+	18	48	Alternative_termination_short	Low
IE1.4	128.641	129.066	425	+	18	48	Novel putative protein-coding	Medium
IE1.3	128.761	129.066	305	+	93	48	Novel putative protein-coding	Medium
E56-AT2	128.813	130.224	1.411	-	14	267	Previously_annotated	Medium
ODV-E56-L-AT-1	128.813	130.499	1.686	-	289	267	Long_5'UTR & Alternative_termination_long	Low
E56-SP-AT-2	128.813	130.224	962	-	0	0	Novel_non-coding	Medium
IE1.3-S-1	128.845	129.066	221	+	9	48	Short_5'UTR	Medium
ODV-E56-AS-1	128.845	130.541	1.696	+	331	235	Novel_non-coding_antisense	Low
ODV-E56-AS-2	128.845	130.566	1.721	+	356	235	Novel_non-coding_antisense	Low
E56-AT1	128.991	130.224	1.233	-	14	89	Previously_annotated	Medium
ODV-E56-SP-L-AT-1	128.991	130.499	1.059	-	0	0	Long_5'UTR & Alternative_termination_long	Low
ODV-E56-L-AT-2	128.991	130.499	1.508	-	289	89	Long_5'UTR & Alternative_termination_long	Low
E56-SP-AT-1	128.991	130.224	784	-			Novel_non-coding	Medium
ODV-E56	129,010	130.224	1.214	-	14	70	Previously_annotated	Medium
ORF149-ORF150-C-1	129.358	130.901	1.543	+	339	881	Complex	Low
ODV-E56-AS-3	129.358	130.541	1.183	+			Novel_non-coding_antisense	Low
ODV-E56-AS-4	129.358	130.566	1.208	+			Novel_non-coding_antisense	Low
ODV-E56-AS-5	129.756	130.566	810	+	4	483	Novel_non-coding_antisense	Medium
ORF149.5	130,210	130.499	289	-	9	29	Novel putative protein-coding	Medium
ORF150	130.391	130.901	510	+	137	74	Previously_annotated	Medium
ORF149-AS-1	130.391	130.541	150	+			Novel_non-coding_antisense	Low
ORF149-AS-2	130.391	130.566	175	+			Novel_non-coding_antisense	Medium
IE2	130.875	132.203	1.328	-	48	54	Previously_annotated	Medium
IE-2-L-1	130.875	133,040	2.165	-	581	1.306	Long_5'UTR	Medium
IE-2.5	130.875	131.363	488	-	21	54	Novel putative protein-coding	Medium
IE-2.5-AT-1	130.898	131.363	465	-			Alternative_termination_short	Medium
IE-2-L-AT-1	130.898	133,040	2.142	-	581	1.283	Long_5'UTR & Alternative_termination_short	Medium
PE38-AT-1	132.553	133.608	1.055	+	45	45	Alternative_termination_short	Low
PE38	132.553	133.623	1,070	+	45	60	Previously_annotated	Medium
ORF154-AT-1	133.649	133.917	268	+			Alternative_termination_short	Medium
ORF154	133.649	134.942	1.293	+			Novel_monocistronic	Medium
ORF154-AC-PTP-BRO-C-1	133.649	136.703	3.054	+			Complex	Low
ORF154-AC-PTP-BRO-ORF4-5-C-1	133.649	137.135	3.486	+			Complex	Low
ORF154-AC-PTP-BRO-ORF4-5-LEF-2-C-1	133.649	137.714	4.065	+			Complex	Low
ORF154-S-AT-1	133,660	133.917	257	+			Short_5'UTR & Alternative_termination_short	Medium
ORF154-S-1	133,660	134.942	1.282	+			Short_5'UTR	Medium
ORF154-AC-PTP-BRO-ORF4-5-LEF-2-C-2	133,660	137.714	4.054	+			Short_5'UTR	Low
CTL-AC-BRO-PTP-ORF154-C-1	133.662	136.239	2.577	-			Complex	Medium
AC-PTP-BRO-CTL-C-1	133.775	136.239	2.464	-			Complex	Low
AC-PTP-BRO-C-1	133.847	136.052	2.205	-			Complex	Low
AC-PTP-BRO-CTL-C-2	133.847	136.239	2.392	-			Alternative_termination_short	Medium
AC-PTP-BRO-CTL-ORF4-C-1	133.847	136.802	2.955	-			Complex	Low
AC-PTP-BRO-CTL-C-3	133,890	136.239	2.349	-			Alternative_termination_short	Low

## Sheet: B
B. The number of transcript reads per sequencing directory.
Name	RNA type	Sample count
		5min	1h	2h	4h	6h	16h	24h	48h	72h	cap	Sequel
AC-PTP-BRO-CT-ORF4-5-C-1	Complex											2
AC-PTP-BRO-CT-ORF4-5-C-2	Alternative_termination_long								1
AC-PTP-BRO-CT-ORF4-5-LEF-2-C-1	Complex								1			9
AC-PTP-NC-1	Novel_non-coding							2			62	2
AC-BRO.5-L-AT-1	Long_5'UTR & Alternative_termination_long										8
AC-BRO-S-AT-1	Short_5'UTR										1
AC-BRO-AT	Previously_annotated						1	3	4	5	80	8
AC-BRO-CT-ORF4	Novel_polycistronic										1
AC-BRO.5-L-1	Long_5'UTR							1			202	1
AC-BRO-S-1	Short_5'UTR					5	1	1			4	1
AC-BRO-S-2	Short_5'UTR					1		6	1	1	45	13
AC-BRO	Previously_annotated	4	3	1	4	4	158	577	268	271	2956	527
AC-BRO-L-1	Long_5'UTR				1	5						1
AC-BRO-CT-ORF4-AT-1	Alternative_termination_long				1	1	1				1	6
ORF4-5-C-1	Complex										6	1
ORF4-5-C-2	Complex										1
ORF4-5-C-3	Complex										5
ORF4-5-LEF-2-C-1	Complex						3	4	6	6	7	29
ORF4-5-LEF-2-C-2	Complex										2	1
ORF4-AS-1	Novel_non-coding_antisense						1		1		2
ORF5-L-AT-1	Long_5'UTR & Alternative_termination_long					1
ORF5-LEF-2-L-AT-1	Long_5'UTR & Alternative_termination_short				1	4						3
ORF5-L-1	Long_5'UTR										4
ORF5-L-AT-2	Long_5'UTR & Alternative_termination_long										2
ORF5-L-AT-3	Long_5'UTR & Alternative_termination_long										2
ORF5-LEF-2-L-AT-2	Long_5'UTR & Alternative_termination_short										9	2
ORF5-LEF-2-L-AT-3	Long_5'UTR & Alternative_termination_long										2
ORF5-L-2	Long_5'UTR							1	7	4	165
ORF5-L-AT-4	Long_5'UTR & Alternative_termination_long							3	9	8	178
ORF5-L-AT-5	Long_5'UTR & Alternative_termination_long						1	2	5	1	1000
ORF5-LEF-2	Previously_annotated	2	1		5	1	13	89	146	132	2714	121
ORF5-LEF-2-AT-1	Alternative_termination_short							3	3	4	63	3
ORF5-LEF-2-AT-2	Alternative_termination_long							3	13	11	205	11
ORF5-LEF-2-AT-3	Alternative_termination_long							2	2	3	27	4
LEF-2-L-1	Long_5'UTR					1	2	7	1		259	4
LEF-2-L-AT-1	Long_5'UTR & Alternative_termination_long										3
LEF-2-L-AT-2	Long_5'UTR & Alternative_termination_long										12	1
LEF-2-NC-1	Novel_non-coding										4
LEF-2-L-2	Long_5'UTR				2	1					35
LEF-2-L-AT-3	Long_5'UTR & Alternative_termination_long										1
LEF-2-L-AT-4	Long_5'UTR & Alternative_termination_long										1
LEF-2-L-3	Long_5'UTR							2		1	268
LEF-2-L-AT-5	Long_5'UTR & Alternative_termination_long										23
LEF-2-L-AT-6	Long_5'UTR & Alternative_termination_long										38
LEF-2-L-AT-7	Long_5'UTR & Alternative_termination_long										1
LEF-2	Previously_annotated			1	40	53	4	2	7	3	136	4
LEF-2-L-AT-8	Long_5'UTR & Alternative_termination_long										2
LEF-2-L-AT-9	Long_5'UTR & Alternative_termination_long								1	1	50
LEF-2-NC-2	Novel_non-coding_antisense				1	3			1
POLH.5-AT-1	Previously_annotated										111
POLH.5-AT-3	Alternative_termination_short								1		120
POLH.5-AT-4	Alternative_termination_short										162
POLH.5-AT-5	Alternative_termination_short										10
POLH.5-AT-6	Alternative_termination_short								1		2
POLH.5-AT-7	Alternative_termination_short										50
POLH.5-AT-8	Alternative_termination_short										14
POLH.5	Previously_annotated							1	1	5	281	1
POLH.5-AT-9	Alternative_termination_long										1
POLH.5-NC-1	Novel_non-coding								1		71
POLH.5-NC-2	Novel_non-coding										63
POLH.5-NC-3	Novel_non-coding										121
POLH.4-AT-1	Alternative_termination_short										7
POLH.4-AT-2	Alternative_termination_short										8
POLH.4-AT-3	Alternative_termination_short										201
POLH.4-AT-4	Alternative_termination_short										4
POLH.4-AT-5	Alternative_termination_short										6
POLH.4-AT-6	Alternative_termination_short										2
POLH.4-AT-7	Alternative_termination_long										1
POLH.4	Novel putative protein-coding								3	3	42	2
POLH.4-NC-1	Novel_non-coding										1
POLH.6-AT-1	Alternative_termination_short								1		190
POLH.6-AT-2	Alternative_termination_short										13
POLH.6-AT-3	Alternative_termination_short										22
POLH.6-AT-4	Alternative_termination_short										2
POLH.6-AT-5	Alternative_termination_short										1
POLH.6-AT-6	Alternative_termination_short										1
POLH.6-AT-7	Alternative_termination_short										2
POLH.6	Novel putative protein-coding								1	1	43	1
POLH.3-L-AT-1	Long_5'UTR & Alternative_termination_short										3
POLH.3-L-AT-2	Long_5'UTR & Alternative_termination_short										1
POLH.3-L-AT-3	Long_5'UTR & Alternative_termination_short										1
POLH.3-L-AT-4	Long_5'UTR & Alternative_termination_short										1
POLH.3-L-AT-5	Long_5'UTR & Alternative_termination_short										1
POLH.3-L-1	Long_5'UTR										158
POLH.3-L-AT-6	Long_5'UTR & Alternative_termination_short							1				1
POLH.3-L-AT-8	Long_5'UTR & Alternative_termination_short										2
POLH.3-L-AT-9	Long_5'UTR & Alternative_termination_short										7
POLH.3-L-2	Long_5'UTR							2	3	1	160	2
POLH.3-L-AT-10	Long_5'UTR & Alternative_termination_short										5
POLH.3-L-AT-11	Long_5'UTR & Alternative_termination_short										22
POLH.3-L-AT-12	Long_5'UTR & Alternative_termination_short										9
POLH.3-L-AT-13	Long_5'UTR & Alternative_termination_short										15
POLH.3-L-3	Long_5'UTR								2	1	300
POLH.3-L-AT-14	Long_5'UTR & Alternative_termination_long										4
POLH-NC-1	Novel_non-coding										3
POLH-NC-2	Novel_non-coding										10
POLH-NC-3	Novel_non-coding										28
POLH-NC-4	Novel_non-coding							1	2		1162
POLH-NC-5	Novel_non-coding										1
AC-ORF1629	Novel_monocistronic						5	2				368
AC-PK-1-L-1	Long_5'UTR											1
AC-ORF1629-NC-1	Novel_non-coding											15
AC-PK-1-L-AT-1	Long_5'UTR & Alternative_termination_short											2
AC-PK-1-L-2	Long_5'UTR			1			1	5	1	1	6	6
AC-PK-1-L-AT-2	Long_5'UTR & Alternative_termination_long							2	2			3
AC-PK-1-L-AT-3	Long_5'UTR & Alternative_termination_long							1
AC-PK-1-L-AT-4	Long_5'UTR & Alternative_termination_short					1	1	8	2			3
AC-PK-1-L-3	Long_5'UTR						5	17	4	2	9	12
AC-PK-1-L-AT-5	Long_5'UTR & Alternative_termination_long						2	1		1	1	5
AC-PK-1-L-AT-6	Long_5'UTR & Alternative_termination_long										1	2
PK-1-11-12-C-1	Complex											1
AC-PK-1-AT-1	Alternative_termination_short								1			2
AC-PK-1	Previously_annotated						2	13	7	2	1	8
AC-PK-1-AT-2	Alternative_termination_long						1	1				3
AC-PK-1-AT-3	Alternative_termination_long									1		5
PK-1-11-12-C-2	Long_5'UTR									1		5
ORF11	Previously_annotated				17	16					1	2
ORF11-12-13-C-2	Complex									1		3
ORF13-AT-1	Alternative_termination_long									2		3
ORF13-L-AT-1	Long_5'UTR & Alternative_termination_long				1
ORF13.2-S	Short_5'UTR								1		1
ORF13-S-1	Short_5'UTR				1						3
ORF13	Previously_annotated	1					23	36	18	24	43	201
ORF13-L-1	Long_5'UTR				3	4	1					2
ORF13-AT-2	Alternative_termination_short							1	1		2	7
ORF13-S-AT-1	Short_5'UTR & Alternative_termination_short					2				1		2
ORF13-AT-3	Alternative_termination_short					2	13	21	14	9	7	137
ORF13-L-AT-3	Long_5'UTR & Alternative_termination_short				4	5			1
LEF-1-ORF13	Novel_polycistronic							1
ORF13.2-S-AT-1	Short_5'UTR & Alternative_termination_short										1
ORF13-AT	Previously_annotated						6	9	4	5		30
ORF13-L-AT-4	Long_5'UTR & Alternative_termination_short					1	1
LEF-1-ORF13-AT-1	Alternative_termination_short									2
ORF13-LEF-1-EGT-DA26-C	Complex											1
EGT-L-1	Long_5'UTR		1	2	15	63	2					131
AC-EGT-ODV-E26-ORF17	Novel_polycistronic									1		2
DA26-L-1	Long_5'UTR											1
EGT.5	Novel putative protein-coding				1	3	2	2			35
DA18, DA16	Previously_annotated							1	1		7	11
DA18, DA16-S-1	Short_5'UTR						1	4		1		1
DA18, DA16.5	Novel putative protein-coding				1		2	9	7			1
DA41-S-1	Short_5'UTR				2	1	1	2		1		2
DA41	Previously_annotated				3	7	3		1	1		3
DA41.5	Novel putative protein-coding						1		3	1	51
DA41-S-AT-1	Short_5'UTR & Alternative_termination_short				1	1						1
DA41-AT-1	Alternative_termination_short	1				1	1	1
ORF19	Previously_annotated	2		3	3	3	177	441	127	54	1920	67
ORF19-AT-1	Alternative_termination_long						3	7	6	1	53
ORF19-AT-2	Alternative_termination_long							1
ORF19-ARIF-1-C-1	Complex											1
ORF19.6	Novel putative protein-coding							1			8	2
ARIF-1-L-1	Long_5'UTR		1		3	3
ARIF-1-L-2	Long_5'UTR											1
ARIF-1-L-AT-1	Long_5'UTR & Alternative_termination_short					1
AC-PIF2-L-1	Long_5'UTR											3
AC-PIF2-ORF23-L-AT-1	Long_5'UTR & Alternative_termination_short											1
AC-PIF2-L-2	Long_5'UTR											1
AC-PIF2-ORF23-L-1	Long_5'UTR											1
AC-PIF2	Previously_annotated											10
AC-PIF2-ORF23-AT-1	Alternative_termination_short											7
AC-PIF2-ORF23	Previously_annotated											4
ORF23-L-AT-1	Long_5'UTR & Alternative_termination_short							3	1	1		8
ORF23-L-1	Long_5'UTR							1		3		28
ORF23-NC-1	Novel_non-coding										1	4
ORF23.5-AT-1	Alternative_termination_short					1						4
ORF23-NC-2	Novel_non-coding										5
ORF23.5	Novel putative protein-coding				2	9					1	19
PKIP.5-L-1	Long_5'UTR						14	24	6	3	145	2
PKIP	Previously_annotated	1				1	78	173	52	22	890	9
PKIP-L-1	Long_5'UTR						3		2	3	76
DBP-PKIP	Previously_annotated						2	3		1
DBP-PKIP-L-1	Long_5'UTR							1
PKIP.5-L-AT-1	Long_5'UTR & Alternative_termination_short						2	5	4	3	44
PKIP-AT-1	Alternative_termination_short	1					19	48	14	8	250	2
PKIP-L-AT-1	Long_5'UTR & Alternative_termination_short							2	2	1	40
DBP-PKIP-AT-1	Alternative_termination_short						1					1
DBP	Previously_annotated				37	84	7	5	4	2		27
DBP-L-1	Long_5'UTR					2
DBP-L-2	Long_5'UTR					3	2	2				3
IAP-1	Previously_annotated							5	4	2	7	15
IAP-1-AT-1	Alternative_termination_long											1
ORF26-IAP-1-LEF-6	Previously_annotated			1			6	19	8	15	4	331
AC-IAP-S	Previously_annotated							7	3	2	12	5
IAP-1-LEF-6	Novel_polycistronic						1	15	12	18	5	58
IAP-1-LEF-6-S-1	Short_5'UTR		1			1		3	1	1		7
LEF-6-L-1	Long_5'UTR				20	52	12	3	1	1	16	5
ORF29-30-AT-1	Alternative_termination_long											1
ORF29-30	Previously_annotated				3	5						2
SOD-L-AT-1	Long_5'UTR & Alternative_termination_long							3	2	1	3	1
SOD-AT-1	Alternative_termination_long	1					7	29	8	4		7
SOD-AT-2	Alternative_termination_long							1	1	1		1
SOD-V-FGF-HISP-ORF34-V-UBI-C-1	Complex											1
V-FGF-S-1	Short_5'UTR						2	4	1		4
HISP	Previously_annotated						1	1	1		11	15
HISP-L-1	Long_5'UTR											23
V-FGF-HISP-ORF34	Novel_polycistronic									1	3	17
PP31-V-UBI-ORF31-PNK-FGF-C-1	Complex											1
PP31-V-UBI-ORF31-PNK-FGF-C-2	Long_5'UTR											1
V-FGF.5	Novel putative protein-coding					1	1
V-UBI-L-AT-1	Long_5'UTR & Alternative_termination_long							2
V-UBI-L-AT-2	Alternative_termination_long	1					42	88	12	8	955	16
V-UBI-L-AT-3	Alternative_termination_long										1
V-UBI-AT-1	Alternative_termination_long	4	1	3	2	2	112	311	160	52	1084	7
V-UBI-AT-2	Alternative_termination_long							1			35
V-UBI-AT-3	Alternative_termination_long								1
V-UBI-PP31-LEF-11-NUDIX-C-1	Complex											2
PP31-S-1	Short_5'UTR			1	24	43	13	4	3	4	9	22
PP31	Previously_annotated					1	4	3			79	89
LEF-11	Previously_annotated				1	3					5	1
ORF38-L-1	Long_5'UTR						3	1	1			22
ORF38-L-2	Long_5'UTR				1	2			2	1		10
PP31-TR-1	Novel_non-coding						2	4	1		3
PP31.5	Novel putative protein-coding						5	7	2		3
PP31.6	Novel putative protein-coding					2	1	2	1		5	2
AC-P47	Novel_monocistronic											4
LEF-12-GTA-ORF43-44-1	Novel_polycistronic											3
LEF-12-GTA-ORF43-44-45-1	Novel_polycistronic											1
GTA-ORF43-44	Novel_polycistronic											2
GTA-L-1	Long_5'UTR					1		2	2	6		32
ORF43-44	Novel_polycistronic											6
ORF43-S-1	Short_5'UTR						1	3		1		37
ORF44-AT-1	Alternative_termination_short	1					2	1	1		1	6
ORF44	Previously_annotated						3	11	6	2	2	24
ORF44-45-ODV-E66	Novel_polycistronic						1					1
ORF44-S-AT-1	Short_5'UTR & Alternative_termination_short									1	3
ORF44-S-1	Short_5'UTR				6	10	2	1	1		17	22
ODV-E66-L-1	Long_5'UTR							3		3		26
ORF45-NC-1	Novel_non-coding	1			1		9	27	9	2	4
ODV-E66-S-1	Short_5'UTR						1	3		3	1	86
ODV-E66-ETS-ETM-PCNA-C-1	Complex											3
ODV-E66-NC-1	Novel_non-coding						8	6	4	2	6
ETS-L-1	Long_5'UTR				9	19	9	2	2	3	32
ETM-S-1	Short_5'UTR				1	1	2
ETM-L-1	Long_5'UTR					1	2	5	2		1
ETL, PCNA	Previously_annotated				22	30	1		3			39
LEF-8-S-1	Short_5'UTR											3
LEF-8-L-1	Long_5'UTR											3
ORF51-52-53-LEF-10-ORF54-55-56-C-1	Complex											1
ORF52-53-LEF-10-ORF54-C-1	Complex								1
ORF-51-AS-1	Novel_non-coding_antisense						1	1			13	1
ORF53-L-1	Long_5'UTR							2		1		41
ORF53-S-1	Short_5'UTR								1	1		1
ORF53-S-2	Short_5'UTR						1	1				61
ORF53-S-3	Short_5'UTR						1	1				11
LEF-10	Previously_annotated							2	1			40
ORF55-56-57-58-59-C-1	Complex											1
ORF55	Previously_annotated				48	69	4	5	2	1	1915	3
ORF56-L-1	Long_5'UTR				3	2	2	1			766
ORF56	Previously_annotated						3	7	3		1083	2
ORF59-58-57-C-1	Complex							1				1
ORF59-58-57-C-2	Long_5'UTR							1		1		1
ORF60-59-58-57-C-1	Complex									1		3
ORF59-58-57-C-4	Short_5'UTR & Alternative_termination_short										88
ORF59-58-57-C-5	Alternative_termination_short										2
ORF59-58-57-C-3	Long_5'UTR & Alternative_termination_long							1			2	3
ORF60-59-58-57-C-4	Alternative_termination_short											1
ORF60-59-58-57-C-3	Long_5'UTR & Alternative_termination_short											1
ORF57-59-58-60-C-1	Complex				1	1						2
ORF59-58-S-AT-1	Short_5'UTR & Alternative_termination_long										9
ORF59-58-S-AT-2	Short_5'UTR & Alternative_termination_long										1
ORF59-58-AT-1	Alternative_termination_long							1				2
ORF59-58-S-1	Short_5'UTR						1	7			69
ORF59-58-S-2	Short_5'UTR		1				8	7	1	1	32	6
ORF59-58	Previously_annotated						70	98	28	15	48	37
ORF60	Previously_annotated				1		16	23	9	9	57	16
FP25-K-ORF-60-59-58-L-1	Long_5'UTR										1	2
ORF60-AS-1	Novel_non-coding_antisense	1					2	14	9	5	60	1
FP-25K-L-1	Long_5'UTR						2	8	2		195	4
FP25-K-LEF-9-ORF63-GP37-C-1	Complex									2		4
FP-25K.5	Novel putative protein-coding								1		3
ORF63-L-1	Long_5'UTR											3
GP37-ORF63-C-1	Previously_annotated									2		20
GP37-ORF63-C-3	Long_5'UTR											2
ORF63	Previously_annotated	1			1		19	33	11	5	61	12
ORF63-AT-1	Alternative_termination_long							1			4
ORF63-NC-1	Novel_non-coding						1	6			17
GP37-ORF63-C-2	Previously_annotated		1				4	2	3	4	24	13
GP37-ORF63-C-4	Long_5'UTR										4	4
GP37-ORF63-C-5	Alternative_termination_long							1	2		1	6
GP37-ORF63-C-6	Long_5'UTR & Alternative_termination_long											2
ORF63-S-1	Short_5'UTR				21	29		1			5	1
GP37,SLP	Previously_annotated	1	1		3	1	73	139	50	39	770	245
GP37,SLP-L-1	Long_5'UTR						2	4			200	52
GP37,SLP-AT-1	Alternative_termination_short						4	9	4	1	53	9
GP37,SLP-L-AT-1	Long_5'UTR & Alternative_termination_short										4	4
DNAPOL	Novel_monocistronic				1	3						3
DNAPOL.5	Novel putative protein-coding						3					4
ORF66-L-1	Long_5'UTR											6
ORF66-L-AT-1	Long_5'UTR & Alternative_termination_long									1
ORF66-NC-2	Novel_non-coding								1			1
ORF66-NC-3	Novel_non-coding						1			1
ORF66	Previously_annotated						1	3		2		35
ORF66-AT	Previously_annotated						1	2	1	1		16
ORF66-AT-1	Alternative_termination_long						1					12
ORF66-NC-1	Novel_non-coding						2		2	1		3
ORF66-NC-4	Novel_non-coding_antisense						1	1	2			6
ORF66.5-AT-1	Alternative_termination_long								2
ORF66.5-AT-2	Alternative_termination_long									1		2
ORF66-NC-5	Novel_non-coding							1		1	14	1
ORF66.5	Novel putative protein-coding							2	1	3	3	4
LEF3-L-1	Long_5'UTR				1	5	5	1			16	6
LEF3-L	Previously_annotated				31	72	4	1	3	1	33	126
LEF3-L-2	Long_5'UTR				2	2					1	1
LEF-3.5	Novel putative protein-coding				1						3
LEF3-L-AT-1	Long_5'UTR & Alternative_termination_short					1	1					3
ORF68-MTASE	Novel_polycistronic											2
ORF68-MTASE-HCF-1	Novel_polycistronic							1
MTASE-HCF-1	Novel_polycistronic											4
MTASE1-HCF-1-IAP-2-ORF72	Novel_polycistronic									1
HCF-1	Previously_annotated				6	2		2
HCF-1-S-1	Short_5'UTR		1		70	32	1	3	1		19	5
HCF-1-IAP-2-ORF72	Novel_polycistronic											1
HCF-1-NC-2	Novel_non-coding				1	1
IAP-2-ORF72-L-1	Long_5'UTR							2		1
IAP-2-ORF72-L-AT-1	Long_5'UTR & Alternative_termination_long							2
HCF-1.5	Novel putative protein-coding					1		10	7	3	9
IAP-2-ORF72	Previously_annotated						6	10	7	2	42	17
IAP-2-ORF72-AT-1	Alternative_termination_long							5	1	5	9	11
ORF73-ORF72-IAP-2-ORF73-ORF74	Novel_polycistronic											2
ORF72-ORF74-ORF75-C-1	Complex									1
ORF72-L-1	Long_5'UTR					1	1	1			10
ORF72	Novel_monocistronic				1		2	10	17	9	45
ORF72-AT-1	Alternative_termination_long						2	3	7	4	5
ORF73.4-AT-1	Alternative_termination_long									1	2
ORF73-L-AT-1	Long_5'UTR & Alternative_termination_long							3			3
ORF73-L-AT-2	Long_5'UTR & Alternative_termination_long										2
ORF74-AT-1	Alternative_termination_long							7	1	8	39	7
ORF73-ORF74-ORF75-AT-1	Alternative_termination_long									1
ORF73-ORF74-ORF75-AT-2	Alternative_termination_long								1
ORF73-ORF74-ORF75-AT-3	Alternative_termination_long								1		2
ORF73-ORF74-ORF75-ORF76-AT-1	Alternative_termination_long										2	1
ORF73-L-1	Long_5'UTR				2	3	32	76	34	7	1564	6
ORF73-L-2	Long_5'UTR						8	12	4	3	300	1
ORF74	Previously_annotated	1	1	3	3	2	85	265	243	203	566	404
ORF74-L-1	Long_5'UTR										21
ORF73-ORF74-ORF75	Novel_polycistronic	1					2	12		4	53	11
ORF73-ORF74-ORF75-L-1	Long_5'UTR						12	33	8	15	7	26
ORF73-ORF74-ORF75-L-2	Long_5'UTR						4	7	4	6	44	22
ORF73-ORF74-ORF75-ORF76	Novel_polycistronic						3	6	1	1	28	212
ORF73-ORF74-ORF75-ORF76-L-1	Long_5'UTR							3	2		9	13
ORF73-ORF74-ORF75-ORF76-VLF-1	Novel_polycistronic									1		3
ORF73-ORF74-ORF75-ORF76-VLF-1-ORF78	Novel_polycistronic								1			1
ORF73-ORF74-ORF75-ORF76-VLF-1-ORF78-ORF79-S-1	Short_5'UTR											1
ORF73-ORF74-ORF75-ORF76-VLF-1-ORF78-ORF79-GP41	Novel_polycistronic											1
ORF73.4	Novel putative protein-coding						5	6	8	4	181
ORF74-AT-2	Alternative_termination_short	1						6	8	3	31	3
ORF74-L-AT-1	Long_5'UTR & Alternative_termination_short										4
ORF74-ORF75	Novel_polycistronic							1			3
ORF74-ORF75-L-1	Long_5'UTR								1
ORF74-ORF75-L-2	Long_5'UTR				1			1			1
ORF74-ORF75-ORF76	Novel_polycistronic										2
ORF73-NC-1	Novel_non-coding										21
ORF73-NC-2	Novel_non-coding						1	2	1		125
ORF73-NC-3	Novel_non-coding										18
ORF74-AT-3	Alternative_termination_short						1	4	5	3	2	2
ORF74-L-AT-2	Long_5'UTR & Alternative_termination_short										1
ORF74-ORF75-ORF76-AT-1	Alternative_termination_short											2
ORF73-NC-4	Novel_non-coding										1
ORF73-NC-5	Novel_non-coding										2
ORF73-NC-6	Novel_non-coding										8
ORF75-S-AT-2	Short_5'UTR & Alternative_termination_long										7
ORF75-AT-1	Alternative_termination_long						1				1
ORF75-L-AT-1	Long_5'UTR & Alternative_termination_long								1		1
ORF75-ORF76	Novel_polycistronic											2
ORF74-NC-1	Novel_non-coding						1	3	3
ORF75-AT-2	Alternative_termination_long									1	2
ORF75-L-AT-2	Long_5'UTR & Alternative_termination_long										2
ORF75-ORF76-AT-1	Alternative_termination_long										1	1
ORF75-S-AT-1	Short_5'UTR & Alternative_termination_long							1				1
ORF75-AT-3	Alternative_termination_long							2			3
ORF75-L-AT-3	Long_5'UTR & Alternative_termination_long									1	1
ORF75-ORF76-AT-2	Alternative_termination_long										1	3
ORF75-ORF76-VLF-1-AT-1	Alternative_termination_long											1
ORF75-S2	Previously_annotated						23	17	7		2341	6
ORF75	Previously_annotated	1				1	57	77	21	7	793	13
ORF75-L-1	Long_5'UTR						48	70	10	5	1968	10
ORF76-S-1	Short_5'UTR						19	27		1	472	158
ORF76	Previously_annotated						3	3	1	2	73	18
ORF75-ORF76-VLF-1	Novel_polycistronic											14
ORF78-VLF-1-ORF76-ORF75-S-1	Short_5'UTR										1	2
ORF78-VLF-1-ORF76-ORF75	Previously_annotated						1	1				7
ORF79-ORF78-VLF-1-ORF76-ORF75-S-1	Short_5'UTR											3
ORF75-ORF76-VLF-1-ORF78-ORF79-GP41	Novel_polycistronic											2
ORF75-ORF76-VLF-1-ORF78-ORF79-GP41-L-1	Long_5'UTR											1
ORF76-S-AT-1	Short_5'UTR & Alternative_termination_short										3
ORF76-S-AT-2	Short_5'UTR & Alternative_termination_short										18
ORF75-NC-1	Novel_non-coding										7
ORF75-NC-2	Novel_non-coding										3
ORF75-NC-3	Novel_non-coding										7
ORF76-S-AT-3	Short_5'UTR & Alternative_termination_short										4	1
ORF76-S-AT-4	Short_5'UTR & Alternative_termination_short						2	2			9	1
ORF76-S-AT-5	Short_5'UTR & Alternative_termination_short										1
ORF76-VLF-1	Novel_polycistronic											2
ORF76-VLF-1-ORF78	Novel_polycistronic											1
ORF76-VLF-1-ORF78-L-1	Long_5'UTR											1
ORF76-VLF-1-ORF78-ORF79-GP41	Novel_polycistronic											2
ORF75-NC-4	Novel_non-coding										2
ORF75-NC-5	Novel_non-coding							2			5
ORF75-NC-6	Novel_non-coding							1			19
VLF-1-AT-1	Alternative_termination_short										1	1
VLF-1-L-AT-1	Short_5'UTR & Alternative_termination_short							1
VLF-1-ORF78	Novel_polycistronic											1
ORF78-S-AT-1	Short_5'UTR & Alternative_termination_short										7
ORF78-AT-1	Alternative_termination_long										11
ORF79-78-AT-1	Long_5'UTR & Alternative_termination_long										2
ORF79-78-L-AT-1	Long_5'UTR & Alternative_termination_long										6
ORF79-78-L-AT-2	Long_5'UTR & Alternative_termination_long										7
GP41-S-AT-5	Short_5'UTR & Alternative_termination_long											3
GP41-AT-1	Alternative_termination_long											3
ORF78-S-1	Short_5'UTR						3	4		1	868
ORF78	Previously_annotated			1			18	26	6	1	534	4
ORF79-78-1	Long_5'UTR						6	12	3	5	111	44
ORF79-78-L-1	Long_5'UTR					4	1	1			149	2
ORF79-78-L-2	Long_5'UTR					1		1			24
GP41-S-1	Short_5'UTR						5	18	3	4		649
GP41	Previously_annotated			1			17	41	11	14	9	288
ORF78-ORF79-GP41-ORF81	Novel_polycistronic						1	1		2		22
ORF78-ORF79-GP41-ORF81-TLP	Novel_polycistronic											1
ORF78-ORF79-GP41-ORF81-TLP-L-1	Long_5'UTR									1		4
ORF78-ORF79-GP41-ORF81-TLP-L-2	Long_5'UTR						1			1		4
ORF79-S-1	Long_5'UTR & Alternative_termination_short										15
ORF79-S-2	Long_5'UTR & Alternative_termination_short										62
ORF79	Long_5'UTR & Alternative_termination_short										80
GP41-S-AT-1	Short_5'UTR & Alternative_termination_short							2	1			13
GP41-S-AT-2	Short_5'UTR & Alternative_termination_short						2	4	2	1		4
ORF79-GP41-ORF81	Novel_polycistronic											1
ORF79-NC-1	Novel_non-coding										14
ORF79-NC-2	Novel_non-coding							1			13	1
ORF79-S-AT-1	Long_5'UTR & Alternative_termination_short						1				21
ORF79-S-AT-2	Long_5'UTR & Alternative_termination_short										4
ORF79-AT-1	Long_5'UTR & Alternative_termination_short										4
GP41-S-AT-3	Long_5'UTR & Alternative_termination_short						1					14
GP41-S-AT-4	Long_5'UTR & Alternative_termination_short									2		5
ORF79-GP41-ORF81-AT-1	Alternative_termination_short								1
ORF79-NC-3	Novel_non-coding						1	1
ORF79-S-AT-5	Long_5'UTR & Alternative_termination_short								1		2
ORF79-S-AT-6	Long_5'UTR & Alternative_termination_short										2
ORF79-AT-2	Long_5'UTR & Alternative_termination_short										13
ORF79-GP41	Novel_polycistronic											2
ORF79-GP41-L-1	Long_5'UTR						1	1
ORF81-L-AT-1	Long_5'UTR & Alternative_termination_long											1
ORF81-AC-TLP-L-AT-1	Long_5'UTR & Alternative_termination_long									1
ORF81-L-AT-2	Long_5'UTR & Alternative_termination_long					1	25	36	6	6	247	30
ORF81-AC-TLP	Novel_polycistronic						14	27	4	4	619	10
ORF81-AC-TLP-L-1	Long_5'UTR				15	35	21	36	8	3	114	46
ORF81-AC-TLP-L-2	Long_5'UTR						19	44	7	3	266	40
ORF81-AC-TLP-L-3	Long_5'UTR						1	1	1		58	1
ORF81-AC-TLP-L-4	Long_5'UTR				1						1	2
ORF82-S-AT-1	Short_5'UTR & Alternative_termination_short								1		32
ORF82-S-AT-2	Short_5'UTR & Alternative_termination_short					2					6
ORF82-L-AT-1	Short_5'UTR & Alternative_termination_short						1	2			16
ORF82-L-AT-2	Short_5'UTR & Alternative_termination_short										2
ORF81-NC-1	Novel_non-coding						1	2	1		2
ORF82-S-AT-5	Short_5'UTR & Alternative_termination_short								1	1	7
ORF82-L-AT-3	Long_5'UTR & Alternative_termination_short							1			1	1
ORF81-NC-2	Novel_non-coding							1			2	1
ORF82-S-AT-6	Short_5'UTR & Alternative_termination_short										6
ORF82-L-AT-4	Long_5'UTR & Alternative_termination_short									1	20
ORF82-L-AT-5	Long_5'UTR & Alternative_termination_short										2
AC-TLP-AT-1	Alternative_termination_short						1	3
AC-TLP-L-AT-1	Long_5'UTR & Alternative_termination_short					2	1
AC-TLP-L-AT-2	Long_5'UTR & Alternative_termination_short						1	1
AC-P95-L-1	Long_5'UTR											2
AC-P95-L-AT-1	Long_5'UTR & Alternative_termination_long											1
AC-P95-L-2	Long_5'UTR									4		17
AC-P95-L-AT-2	Long_5'UTR & Alternative_termination_long											1
AC-P95-ORF84	Novel_polycistronic									1		1
ORF84	Novel_monocistronic						2	1			2
ORF84.5	Novel putative protein-coding	1			7	8			1		6	1
PNK/PNL.5-AT-1	Novel putative protein-coding											1
ORF85	Novel_monocistronic				2	9	7	9	3	1	6
ORF85-PNK/PNL-P15-C-1	Complex											1
PNK/PNL.5	Novel putative protein-coding						1	2	1			5
PNK/PNL	Novel_non-coding									1		1
P15-L-1	Long_5'UTR					1	2	6	1	2	106	5
P15-AS-1	Novel_non-coding_antisense										12
P15-S-1	Short_5'UTR				16	12	1				217
CG30-S-1	Short_5'UTR				5	7	1	4		1	1	6
CG30-S-2	Short_5'UTR							2			1	1
CG30-S-3	Short_5'UTR	1						1		2	4
VP39-CG30	Previously_annotated			1	2	1	29	60	46	87	36	399
VP39-CG30-L-2	Long_5'UTR	2					4	19	4	7	2	355
VP39-CG30-L-1	Previously_annotated				1		6	13	2	2	3	180
CG30-VP39-LEF-4-ORF91-C-1	Complex											2
CG30-TR-1	Novel_non-coding						9	31	12	7	259	1
CG30.5	Novel putative protein-coding							1	1		109	1
VP39-CG30-L-AT-1	Long_5'UTR & Alternative_termination_short											1
VP39-CG30-L-AT-2	Long_5'UTR & Alternative_termination_short											2
CG30-TR-2	Novel_non-coding							1	3			1
CG30.5-AT-1	Alternative_termination_short										73
CG30-S-AT-1	Short_5'UTR & Alternative_termination_short										1
CG30-S-AT-2	Short_5'UTR & Alternative_termination_short										1
VP39-CG30-AT-1	Alternative_termination_short						1	2	1	6	5	12
VP39-CG30-L-AT-3	Long_5'UTR & Alternative_termination_short							1				5
VP39-CG30-L-AT-4	Long_5'UTR & Alternative_termination_short							2			1	2
CG30-TR-3	Novel_non-coding										6
VP39-S-AT-1	Short_5'UTR & Alternative_termination_long						2	1	1	1		9
VP39-S-AT-2	Short_5'UTR & Alternative_termination_long											7
VP39-S-AT-3	Short_5'UTR & Alternative_termination_long										1	3
ORF91-LEF4-VP39-C-1	Complex											1
VP39-S-AT-4	Short_5'UTR & Alternative_termination_long							1		2	1	2
VP39-L-AT-1	Long_5'UTR & Alternative_termination_long							1
VP39-S-AT-5	Short_5'UTR & Alternative_termination_short				1	1	10	19	15	23
VP39-S-AT-6	Short_5'UTR & Alternative_termination_short						2	5	2	2
VP39-L-AT-2	Long_5'UTR & Alternative_termination_short	1					2	4
VP39-S-AT-7	Short_5'UTR & Alternative_termination_short							1	2
VP39-L-AT-3	Long_5'UTR & Alternative_termination_short											1
P33-L-AT-1	Long_5'UTR & Alternative_termination_short											1
P33-L-AT-2	Long_5'UTR & Alternative_termination_short							1			1
P33-L-AT-3	Long_5'UTR & Alternative_termination_short							1	1	1	1	5
P33-L-AT-4	Long_5'UTR & Alternative_termination_short						1
ORF93-L-1	Long_5'UTR							2	2		15	2
ORF93-ODV-E25, P25	Novel_polycistronic											2
ORF93-ODV-E25, P25-AT-1	Alternative_termination_long							1		1
ORF93-ODV-E25, P25-AT-2	Alternative_termination_long						1	4		2		13
ORF93-L-2	Long_5'UTR							1	1		37
ORF93-ODV-E25, P25-S-1	Short_5'UTR								1
ORF93-ODV-E25, P25-S-AT-1	Short_5'UTR & Alternative_termination_long							2	1		2
ORF93-L-3	Long_5'UTR						9	12	5	1	3744	11
ORF93-ODV-E25, P25-S-2	Short_5'UTR						1	1	1		27	8
ORF93-ODV-E25, P25-S-AT-2	Short_5'UTR & Alternative_termination_long										15	1
ORF93-ODV-E25, P25-S-AT-3	Short_5'UTR & Alternative_termination_long									1
ORF93-ODV-E25, P25-S-AT-4	Short_5'UTR & Alternative_termination_long							1	1		9	2
ORF93-ODV-E25, P25-S-AT-5	Short_5'UTR & Alternative_termination_long						11	16	5	7	209	55
ODV-E25, P25-L-AT-1	Long_5'UTR & Alternative_termination_short							5	3	1	3	5
ODV-E25, P25-L-AT-2	Long_5'UTR & Alternative_termination_short							2				1
ODV-E25, P25-L-AT-3	Long_5'UTR & Alternative_termination_short						1	1			2
ODV-E25, P25-L-AT-4	Long_5'UTR & Alternative_termination_short		1				1	10	3	1	9	7
ODV-E25, P25-L	Previously_annotated						42	92	13	12	155	111
ORF93-TR-1	Novel_non-coding						2	6	1		65	1
ODV-E25, P25-AT-1	Short_5'UTR & Alternative_termination_short						3	9	5	3	75	6
ODV-E25, P25-AT-2	Short_5'UTR & Alternative_termination_short										6	1
ODV-E25, P25-AT-3	Short_5'UTR & Alternative_termination_short							1			2	1
ODV-E25, P25-AT-4	Short_5'UTR & Alternative_termination_short						8	25	3	3	71	5
ODV-E25, P25	Previously_annotated		1	2			44	109	22	25	796	136
ODV-E25, P25-NC-1	Novel_non-coding										1
ODV-E25, P25.5-S-AT-1	Short_5'UTR & Alternative_termination_short										1
ODV-E25, P25.5-S-AT-2	Short_5'UTR & Alternative_termination_short										3
ODV-E25, P25.5-S-1	Short_5'UTR										36
ODV-E25, P25.4-AT-1	Alternative_termination_short										1
ODV-E25, P25.4-AT-2	Alternative_termination_short										1
ODV-E25, P25.4-AT-3	Alternative_termination_short										2
ODV-E25, P25.4	Novel putative protein-coding										98
ODV-E25, P25.3-AT-1	Alternative_termination_short										12
ODV-E25, P25.3-AT-2	Alternative_termination_short										2
ODV-E25, P25.3-AT-3	Alternative_termination_short										8
ODV-E25, P25.3	Novel putative protein-coding										204	1
HEL-S-1	Short_5'UTR									1
HEL	Novel_monocistronic					2			2	1		2
HEL.1	Novel putative protein-coding										18
HEL.5	Novel putative protein-coding										8
ORF96-L-1	Long_5'UTR											6
ORF96-S-1	Short_5'UTR						1	4				2
ORF96-TR-1	Novel_non-coding			1	5	1		1	3	1
38K	Novel_monocistronic							2		1	4	1
P6.9-LEF5-38K-C-1	Previously_annotated						2	14	7	18		22
P6.9-LEF5-38K-C-2	Long_5'UTR											1
38K-AS-1	Novel_non-coding_antisense						1			1	22
P6.9	Previously_annotated	79	44	24	96	79	8084	13662	3088	1136	44301	762
BV/ODV-C42.4	Previously_annotated	1			1	1	82	126	14	11	694	12
BV/ODV-C42.5-S-1	Short_5'UTR							1			7
BV/ODV-C42-S-1	Short_5'UTR					1	7	4		5		8
BV/ODV-C42-S-2	Short_5'UTR						13	9	5	1	8	20
BV/ODV-C42	Previously_annotated				1		6	12	2	3	1	19
ORF102	Previously_annotated						15	32	6	11		271
ORF102-BV/ODV-C42-S-1	Short_5'UTR											1
ORF102-BV/ODV-C42-L-1	Long_5'UTR							1	3	1		2
P48-ORF102-BV/ODV-C42	Previously_annotated						6	11	1	8	4	387
BV/ODV-C42.6	Novel putative protein-coding										3	1
P6.9-AT-1	Alternative_termination_short	1				1	63	103	49	22	2075
BV/ODV-C42.4-AT-1	Alternative_termination_short							1			22
BV/ODV-C42-AT-1	Alternative_termination_short									1
ORF102-AT-1	Alternative_termination_short										1
P48-ORF102-BV/ODV-C42-AT-1	Alternative_termination_short									1
ORF102-AT-L-1	Long_5'UTR & Alternative_termination_long										1
P48-AT-1	Alternative_termination_long										16	3
VP80, P80-L-1	Long_5'UTR										1	1
VP80, P80-L-AT-1	Long_5'UTR & Alternative_termination_long										1	3
VP80, P80	Previously_annotated						1					26
VP80, P80-AT	Previously_annotated											25
VP80, P80.5-L-1	Long_5'UTR						1	2	1	1		23
VP80, P80.5-L-AT-1	Long_5'UTR & Alternative_termination_long							1				8
VP80, P80.5	Previously_annotated						3	5	1	1		97
VP80, P80.5-AT-1	Alternative_termination_long							3	1	2		71
VP80, P80-NC-1	Novel_non-coding											4
HE65	Previously_annotated				51	84	5		1	1	1	28
HE65.5	Novel putative protein-coding				1		1	1	3		3	3
orf106-107-L-1	Long_5'UTR						1	1		1		1
HE65-AS-1	Novel_non-coding_antisense						1	1	1			1
orf106-107-L-2	Long_5'UTR								1			1
ORF106-107-108-C-1	Complex						2	4	1			8
ORF106-107-108-109-C-1	Complex							1	1			8
ORF106-107-108-109-110-111-C-1	Complex								1
orf106-107-AT-1	Alternative_termination_short						5	2	2		79	1
orf106-107	Previously_annotated						42	37	10	4	375	10
ORF106-107-108-109-110-C-1	Complex											1
ORF106-107-108-109-110-111-112-113-C-1	Complex									1
ORF108	Novel_monocistronic										5	1
ORF108-109	Long_5'UTR & Alternative_termination_short											5
HAODV-EC43	Previously_annotated	1					14	19	8	6	32	178
HAODV-EC43-L-1	Long_5'UTR							2	1	1	5	16
ORF110-HAODV-EC43-L-1	Long_5'UTR									1		1
ORF108-NC-1	Novel_non-coding						3	2			9
ORF111-S-1	Short_5'UTR			1	7	13	3				4
ORF111	Previously_annotated						13	19	6	7	21	1
ORF111-L-1	Short_5'UTR & Alternative_termination_long											1
ORF112-113	Novel_monocistronic				3	4		1
ORF112-113.5	Novel putative protein-coding				5	6
ORF114-AT-1	Alternative_termination_long							1				7
PIF-3-ORF114-S-AT-1	Short_5'UTR & Alternative_termination_long											2
ORF114.6-AT-1	Novel putative protein-coding							2
ORF114	Previously_annotated						3	2	1	1	2	28
PIF-3-ORF114-S-1	Short_5'UTR						1	1				14
ORF114.6	Novel putative protein-coding						1	3	3			1
ORF117-L-1	Long_5'UTR						3	4				15
ORF117-118-119-C-1	Complex											2
ORF117-118-119-120-C-1	Complex											1
ORF117	Previously_annotated						8	17	4	3	547	5
ORF117-AT-1	Alternative_termination_long								2		17
ORF117-S-1	Short_5'UTR				1	4	3				3
ORF117-118-119-C-2	Complex											1
ORF117-118-119-120-C-2	Complex											1
ORF117.5-AT-1	Alternative_termination_long						1	2	1
ORF118-119-120-C-1	Complex											1
ORF117.5	Novel putative protein-coding	1			5	8	22	43	13	9
ORF118-S-1	Short_5'UTR					1		3		1
ORF118-S-2	Short_5'UTR				1	5				1		3
ORF118-L-1	Long_5'UTR				2	3
ORF118-L-2	Long_5'UTR				2	3	4	2				2
ORF118-L-3	Long_5'UTR				1		1			2		4
ORF119-TR	Previously_annotated							2				1
ORF119	Previously_annotated						3		2			16
ORF119-120	Previously_annotated						3	4	2	1		37
ORF119.4-S	Previously_annotated						4	11			7	2
ORF122	Previously_annotated	1	1		101	164	19	10	2		3	14
PK-2-S-1	Short_5'UTR				18	22	1	1		1	7	5
PK-2	Previously_annotated							6	1	3		15
ORF122-PK2-ORF124-C-1	Complex						1	2	1
ORF124-SP	Previously_annotated									1
ORF124	Previously_annotated					1	7	9	2	6	22	35
ORF124-NC-1	Novel_non-coding										112
ORF124-S-1	Short_5'UTR				10	18	1	1			2	1
ORF124-S-2	Short_5'UTR		1		6	12
ORF124-S-3	Short_5'UTR				1	1	3	2		1	28	8
ORF124-NC-2	Novel_non-coding										74
LEF-7-S-1	Short_5'UTR				13	13			1			1
LEF-7-L-1	Long_5'UTR									2
CHIT-LEF-7	Previously_annotated				1		16	52	17	69	1	653
CHIT-AT-1	Alternative_termination_long						2		2			4
CHIT-AT-2	Alternative_termination_long							1				9
CHIT-AT-3	Alternative_termination_long						1	2	1	1		12
CHIT	Previously_annotated				1		8	18	7	10	21	172
CHIT.6	Novel putative protein-coding											3
CHIT-AT-4	Alternative_termination_long							3				11
CHIT-AT-5	Alternative_termination_long								1			3
CHIT-AT	Previously_annotated						8	24	16	4		88
CHIT-AT-6	Alternative_termination_short							4	7	4		15
V-CATH-AT-1	Alternative_termination_short							2	1	1	103	1
V-CATH	Previously_annotated	1					17	59	61	49	57	91
V-CATH-AT-2	Alternative_termination_long						1	1		2		1
V-CATH-GP64-C-1	Complex											1
V-CATH-GP64-P24-C-1	Complex											1
V-CATH.6	Novel putative protein-coding						2	1		1	1
GP64-S-AT-1	Short_5'UTR & Alternative_termination_long											2
GP64-AT-1	Alternative_termination_long							1				4
GP64.6-AT-1	Alternative_termination_long			2	9	15						7
GP64-S-AT-2	Short_5'UTR & Alternative_termination_long				2		14	27	3	7		94
GP64-SP-AT-1	Alternative_termination_long						1	1
GP64-SP-AT-2	Alternative_termination_long									1
GP64-SP-AT-3	Alternative_termination_long											1
GP64-AT-2	Alternative_termination_long	1			3		30	38	6	11	1	167
GP64-P24-GP16-C-1	Complex							1				1
GP64-P24-GP16-C-SP-1	Complex											1
GP64.6-AT-2	Alternative_termination_long				2							1
GP64-S-AT-3	Short_5'UTR & Alternative_termination_long							4			3	28
GP64-SP-AT-4	Alternative_termination_long						1			1		1
GP64-SP-AT-5	Alternative_termination_long											1
GP64-SP-AT-6	Alternative_termination_long											1
GP64-AT-3	Alternative_termination_long						6	7	3	4	2	37
GP64-NC-1	Novel_non-coding										2
GP64-NC-2	Novel_non-coding						1	4	1	4	25
GP64-NC-3	Novel_non-coding						1
GP64-NC-4	Novel_non-coding								1	1	1
GP64-NC-5	Novel_non-coding						1	1		1		1
P24-AT-1	Alternative_termination_short							1	1
P24-AT-2	Alternative_termination_short						1		1	1	18
P24-GP16	Novel_polycistronic						1	1		1		3
P24-GP16-TR-2	Previously_annotated							1		2	6	6
P24-TR1	Previously_annotated							4	1	1	1	15
P24-GP16-PP34	Novel_polycistronic								1		3	4
P24-GP16-PP34-AT-1	Alternative_termination_long								1	1		8
P24	Previously_annotated							2	1		1	15
P24-GP16-PP34-AT-2	Alternative_termination_long								1			6
P24-AT	Previously_annotated							3		2		14
P24-AT-3	Alternative_termination_long											2
P24-GP16-PP34-ORF132-O	Previously_annotated									2		24
P24-NC-1	Novel_non-coding						11	16	14	8	17	1
GP16-L-AT-1	Long_5'UTR & Alternative_termination_short										1
GP16-PP34-ORF132-ALK-EXO	Novel_polycistronic									1		4
P24-NC-2	Novel_non-coding					1
GP16-AT-1	Previously_annotated								1			1
GP16-AT-3	Alternative_termination_short										71	3
GP16-PP34	Novel_polycistronic										44	15
GP16-PP34-AT-1	Alternative_termination_long										1	10
GP16-PP34-AT-2	Alternative_termination_long										25	20
GP16	Previously_annotated										34	70
GP16-PP34-AT-3	Alternative_termination_long										21	24
GP16-AT-2	Previously_annotated											42
GP16-PP34-AT-4	Alternative_termination_long										2	3
GP16-PP34-ORF132-ALK-EXO-S-1	Short_5'UTR											84
PP34-AT-6	Alternative_termination_short						2	3	20	5	67	2
PP34-AT-3	Alternative_termination_long						1	1	6	4	2	2
PP34-AT-4	Alternative_termination_long							1	6	4	28	1
PP34	Previously_annotated				1		1	11	16	34	5	5
PP34-AT-5	Alternative_termination_long						1	2	7	6	10	5
PP34-AT-1	Previously_annotated							4	8	10	1
PP34-AT-2	Previously_annotated								1		3
PP34-ORF132-ALK-EXON	Previously_annotated	1					2	7	7	30		14
PP34-ORF132-ALK-EXO-AT-1	Alternative_termination_long									1
PP34-NC-1	Novel_non-coding								2	1
PP34-NC-2	Novel_non-coding								1	3	15
ORF132	Previously_annotated						1	13	2	2	3	69
ORF132-AT-1	Alternative_termination_long											2
ORF132-NC-1	Novel_non-coding						1				4
ORF132-NC-2	Novel_non-coding							1			2
ORF132-NC-3	Novel_non-coding							1			4
ORF132-NC-4	Novel_non-coding						1	2	1		56	1
ORF132-NC-5	Novel_non-coding							1		1	136
ALK-EXO-L-1	Long_5'UTR						1	1			2	1
ALK-EXO-S-1	Short_5'UTR						2	5		2		3
ALK-EXO-S-2	Short_5'UTR						4	13	5	9	5	120
ALK-EXO.5	Novel putative protein-coding										19
ALK-EXO.5-AT-1	Novel putative protein-coding										1
94K	Previously_annotated				4	11						16
94K-L-1	Long_5'UTR						1					16
94K.4	Novel putative protein-coding					3	1	3	3
94K.5	Novel putative protein-coding				1	1
94K-P35-C-1	Complex											1
P35-L-1	Long_5'UTR											3
P35	Previously_annotated		2	2	124	145	12	12	3	7	52	54
P26	Previously_annotated				1	1
P26-P10	Previously_annotated					5		1			16	2
P10-L-1	Long_5'UTR				1	1	1
P10	Previously_annotated	18	5	3	12	24	27	601	2194	1461	92496	143
P10-AT-1	Alternative_termination_long						1	4	15	5	1742	1
P10-P74-C-AT-1	Alternative_termination_short							1			7	5
P10-P74-C-1	Previously_annotated			1			1	3	21	18	3	58
P10-P74-C-AT-2	Alternative_termination_short							3	2	4	10	21
P10-P74-C-AT-3	Alternative_termination_long									5	1	12
P10-P74-C-AT-4	Alternative_termination_long								1	3	2	8
P10-NC-ME53-C-1	Complex									1		1
P10-TR-1	Novel_non-coding			1			1	7	6	4	340	2
P10-TR-2	Novel_non-coding										4
P74-AS-1	Novel_non-coding_antisense											2
P74-AS-2	Novel_non-coding_antisense											2
P74-AS-3	Novel_non-coding_antisense							4		1	6	1
P74-AS-4	Novel_non-coding_antisense							2			6
P74-AS-5	Novel_non-coding_antisense							1		1	2	1
P74-AS-6	Novel_non-coding_antisense								3	1	1
P74-AS-7	Novel_non-coding_antisense								1	2	2
P74-AS-8	Novel_non-coding_antisense								1		9
ME53-S-1	Short_5'UTR				11	8						10
ME53-L-1	Long_5'UTR						6	7	3	7	1	47
ME53-L-2	Long_5'UTR				2	1						1
ME53-NC-1	Novel_non-coding							1	1	1	15	1
IE01-SP-L-1	Long_5'UTR	1		1	6	1
IE-0-TR	Previously_annotated						8	19	12	8	1431	10
IE0-AT-1	Alternative_termination_short								1
IE0-AT-2	Alternative_termination_long											5
IE0-P49	Novel_polycistronic										2	2
IE0-P49-AT-1	Alternative_termination_long								1			2
IE0-P49-ODV-E18	Novel_polycistronic						1		1		1	4
IE0-P49-ODV-E18-AT-1	Alternative_termination_long						1			1
IE0-P49-ODV-E18-AT-2	Alternative_termination_long							1
IE0-P49-ODV-E18-AT-3	Alternative_termination_long					1		1			1	1
IE0-P49-ODV-E18-EC27	Previously_annotated						1	2	1	1	1	13
IE0-NC-1	Novel_non-coding											1
P49	Novel_monocistronic							1			4	2
P49-AT-1	Alternative_termination_long							1				6
P49-ODV-E18	Novel_polycistronic							3		1	4	7
P49-ODV-E18-AT-1	Alternative_termination_long										1	3
P49-ODV-E18-EC27-AT	Previously_annotated							1		2		17
P49-ODV-E18-EC27-AT-1	Alternative_termination_short						2	2		1	1	8
P49-ODV-E18-EC27	Previously_annotated			1			7	14	3	6	1	77
P49-ODV-E18-EC27-AT-2	Alternative_termination_long											1
ODV-E18-AT-1	Alternative_termination_short								2		1
ODV-E18-AT-2	Alternative_termination_short								1		21
ODV-E18	Novel_monocistronic						8	12	2		18	8
ODV-E18-AT-3	Alternative_termination_long					1	1	2	6	2	3	10
ODV-E18-EC27	Previously_annotated	3					37	77	15	17	7	62
ODV-E18-EC27-AT-1	Alternative_termination_long							1
ODV-E18-EC27-AT-2	Alternative_termination_long							1
ODV-E18-EC27-AT-3	Alternative_termination_long							3		1		2
ODV-E18-S-AT-1	Short_5'UTR & Alternative_termination_short							1
ODV-E18-S-AT-2	Short_5'UTR & Alternative_termination_short		1					1		1		2
ODV-E18-S-2	Short_5'UTR						8	15	4	1		12
ODV-E18-S-AT-3	Short_5'UTR & Alternative_termination_long						1	5	2	1		6
ODV-E18-EC27-S-1	Previously_annotated	1			1		23	129	18	20		150
ODV-E18-EC27-S-1-AT-1	Short_5'UTR & Alternative_termination_long						2			1		2
ODV-E18-EC27-S-1-AT-2	Short_5'UTR & Alternative_termination_long								1
ODV-E18-EC27-S-1-AT-3	Short_5'UTR & Alternative_termination_long								1	1
ODV-E18-ODV-EC27-ORF145-146-C-1	Complex											1
ODV-E18-S-AT-4	Short_5'UTR & Alternative_termination_short						1	2	1
ODV-E18-EC27-S-AT-4	Short_5'UTR & Alternative_termination_short										90
ODV-E18-S-1	Previously_annotated							4	2	2	42	1
ODV-E18-EC27-S-AT-5	Short_5'UTR & Alternative_termination_long							5		1	3	5
ODV-E18-EC27-S-2	Previously_annotated		1		1	1	17	50	9	18	48	21
ODV-E18-EC27-S-2-AT-1	Short_5'UTR & Alternative_termination_long										12
ODV-E18-EC27-S-2-AT-2	Short_5'UTR & Alternative_termination_long						1	3
ODV-EC27	Previously_annotated	2		1	1		95	231	102	73	38	111
ODV-EC27-AT-1	Alternative_termination_long						1	2	1		1	1
ODV-EC27-AT-2	Alternative_termination_long						1	1
ODV-EC27-AT-3	Alternative_termination_long						2	5	1	2		1
ODV-EC27-ORF145-146-C-1	Complex											1
EC27-NC-1	Novel_non-coding							1	1		27	1
EC27-NC-2	Novel_non-coding						7	19	10	3	45	5
EC27-NC-3	Novel_non-coding						2	3	3	2	9	11
ODV-EC27.4	Previously_annotated						1	1	2	2	41
ODV-EC27.4-AT-1	Alternative_termination_long										1
ODV-EC27.4-AT-2	Alternative_termination_long										2
ORF145-146-IE1-C-1	Complex											1
EC27-TR-1	Novel_non-coding							2
ORF146-AT-1	Alternative_termination_long										1
ORF146	Previously_annotated						2					1
ORF146-L-1	Long_5'UTR								1			4
IE1-L-1	Long_5'UTR										1
IE1-AT-1	Alternative_termination_short											2
IE1	Previously_annotated			1	11	2		1	1	1		7
IE1-NC-1	Novel_non-coding				1
IE1.5	Novel putative protein-coding				1
IE1.5-S-1	Short_5'UTR							1	1
IE1.5-NC-1	Novel_non-coding							2			21
IE1.4-AT-1	Alternative_termination_short						1
IE1.4	Novel putative protein-coding						4	5	5	1	7
IE1.3	Novel putative protein-coding						3	8	9		1
E56-AT2	Previously_annotated						2	3	2	3	1	11
ODV-E56-L-AT-1	Long_5'UTR & Alternative_termination_long					1
E56-SP-AT-2	Novel_non-coding						2
IE1.3-S-1	Short_5'UTR					1	5	15	4	2	1
ODV-E56-AS-1	Novel_non-coding_antisense											2
ODV-E56-AS-2	Novel_non-coding_antisense											1
E56-AT1	Previously_annotated						3	15	8	4		11
ODV-E56-SP-L-AT-1	Long_5'UTR & Alternative_termination_long				1
ODV-E56-L-AT-2	Long_5'UTR & Alternative_termination_long								1
E56-SP-AT-1	Novel_non-coding							3		1
ODV-E56	Previously_annotated					1	6	32	17	12	5	11
ORF149-ORF150-C-1	Complex						1
ODV-E56-AS-3	Novel_non-coding_antisense									1		2
ODV-E56-AS-4	Novel_non-coding_antisense						1	1		2		1
ODV-E56-AS-5	Novel_non-coding_antisense										6
ORF149.5	Novel putative protein-coding				12	10	1	1		1	6	3
ORF150	Previously_annotated						10	20	3	3
ORF149-AS-1	Novel_non-coding_antisense							1	1
ORF149-AS-2	Novel_non-coding_antisense							5	1
IE2	Previously_annotated		2	6	9	5		1				5
IE-2-L-1	Long_5'UTR									1		7
IE-2.5	Novel putative protein-coding						2	14	4	1	2	1
IE-2.5-AT-1	Alternative_termination_short						3	9				1
IE-2-L-AT-1	Long_5'UTR & Alternative_termination_short							1				5
PE38-AT-1	Alternative_termination_short				3
PE38	Previously_annotated			1	11	4						2
ORF154-AT-1	Alternative_termination_short								11		3
ORF154	Novel_monocistronic							1	1		35	2
ORF154-AC-PTP-BRO-C-1	Complex											1
ORF154-AC-PTP-BRO-ORF4-5-C-1	Complex									1
ORF154-AC-PTP-BRO-ORF4-5-LEF-2-C-1	Complex									1		1
ORF154-S-AT-1	Short_5'UTR & Alternative_termination_short							1	5
ORF154-S-1	Short_5'UTR								2	1	18	2
ORF154-AC-PTP-BRO-ORF4-5-LEF-2-C-2	Short_5'UTR											3
CTL-AC-BRO-PTP-ORF154-C-1	Complex							1		2		3
AC-PTP-BRO-CTL-C-1	Complex										1	2
AC-PTP-BRO-C-1	Complex											1
AC-PTP-BRO-CTL-C-2	Alternative_termination_short							1	1			10
AC-PTP-BRO-CTL-ORF4-C-1	Complex											1
AC-PTP-BRO-CTL-C-3	Alternative_termination_short											1
	All count:	144	72	67	1051	1471	10649	19958	7820	4726	188304	12726
