# Supplementary material for: Dual isoform sequencing reveals complex transcriptomic and epitranscriptomic landscapes of a prototype baculovirus
Source: Sci Rep. 2022 Jan 25;12:1291. doi: 10.1038/s41598-022-05457-8 (PMC8789824; doi:10.1038/s41598-022-05457-8)
Supplement: Supplementary file 4 — Supplementary Table 4. [file 41598_2022_5457_MOESM4_ESM.xlsx]

## Sheet: A
Supplementary table 4. List of 5' UTR isoforms and uORF (upstream open reading frame)
A. 5' UTR isoforms which were transcribed by both the host and the viral RNP
Gene	Transcript isoform
ac-bro.5	AC-BRO.5-L-1
ac-bro	AC-BRO-S-1
ac-bro	AC-BRO-L-1
orf5	ORF5-L-2
lef-2	LEF-2-L-3
polh.3	POLH.3-L-1
polh.3	POLH.3-L-2
polh.3	POLH.3-L-3
ac-pk-1	AC-PK-1-L-2
orf13	ORF13-L-AT-1
orf13.2	ORF13.2-S
orf13	ORF13-S-1
orf13	ORF13-L-1
da26	DA26-L-1
da18, da16	DA18, DA16-S-1
arif-1	ARIF-1-L-2
orf23	ORF23-L-1
iap-1	IAP-1-LEF-6-S-1
v-fgf	V-FGF-S-1
v-ubi	V-UBI-L-AT-1
pp31	PP31-S-1
orf38	ORF38-L-1
orf43	ORF43-S-1
orf44	ORF44-S-1
odv-e66	ODV-E66-L-1
odv-e66	ODV-E66-S-1
etm	ETM-L-1
lef-8	LEF-8-L-1
orf53	ORF53-L-1
orf53	ORF53-S-1
orf53	ORF53-S-2
orf53	ORF53-S-3
orf56	ORF56-L-1
orf59	ORF59-S-AT-1
orf58	ORF58-S-2
fp25-k-orf-60-59-58	FP25-K-ORF-60-59-58-L-1
fp-25k	FP-25K-L-1
orf63	ORF63-L-1
orf63	ORF63-S-1
orf72	ORF72-L-1
orf73	ORF73-L-1
orf73	ORF73-L-2
orf74	ORF74-L-1
orf79-78-vlf-1-orf76-75	ORF79-78-VLF-1-ORF76-75-S-1
orf79	ORF79-L-AT-1
orf82-orf81-gp41-orf79-78	ORF82-ORF81-GP41-ORF79-78-S-1
orf79	ORF79-L-1
orf78-79-gp41-orf81-tlp	ORF78-79-GP41-ORF81-TLP-L-1
orf79-gp41	ORF79-GP41-L-1
orf81	ORF81-L-AT-1
orf81-ac-tlp	ORF81-AC-TLP-L-1
orf81-ac-tlp	ORF81-AC-TLP-L-4
orf82	ORF82-S-AT-1
orf82	ORF82-L-AT-1
orf82	ORF82-S-AT-5
ac-tlp	AC-TLP-L-AT-1
ac-p95	AC-P95-L-1
ac-p95	AC-P95-L-2
p15	P15-L-1
cg30	CG30-S-2
p33	P33-L-AT-1
orf93	ORF93-L-1
orf93	ORF93-L-2
orf93-odv-e25, p25	ORF93-ODV-E25, P25-S-1
orf93	ORF93-L-3
orf93-odv-e25, p25	ORF93-ODV-E25, P25-S-2
odv-e25, p25.5	ODV-E25, P25.5-S-1
hel	HEL-S-1
orf96	ORF96-L-1
orf96	ORF96-S-1
bv/odv-c42.5	BV/ODV-C42.5-S-1
orf111	ORF111-S-1
pif-3-orf114	PIF-3-ORF114-S-1
orf117	ORF117-S-1
orf118	ORF118-S-1
orf118	ORF118-L-3
pk-2	PK-2-S-1
orf124	ORF124-S-1
orf124	ORF124-S-2
alk-exo	ALK-EXO-S-1
alk-exo	ALK-EXO-S-2
p35	P35-L-1
p10	P10-L-1
me53	ME53-L-1
ie01	IE01-SP-L-1
odv-e56	ODV-E56-L-AT-1
ie1.3	IE1.3-S-1
ie-2	IE-2-L-1
						-1

## Sheet: B
B. Genes that contains uORFs
Gene	Number of transcripts	Number of uORF	Strand
AC-bro	5	3	-
orf4	2	1	-
orf13	4	1	-
Ac-lef1	1	1	-
Ac-arif-1	1	16	-
Ac-pkip	3	1	-
Ac-dbp	3	1	-
orf30	1	1	-
ac-pnk	2	7	-
orf34	1	3	-
Ac-pp31	3	1	-
Ac-lef11	1	1	-
Ac-nudix	2	2	-
Ac-etm	1	10	-
Ac-lef8	1	3	-
orf59-58	5	3	-
orf60	2	1	-
Ac-gp37	5	1	-
Ac-lef3	1	1	-
orf74	3	2	-
orf75	10	1	-
orf76	2	1	-
ORF78	5	1	-
orf81	3	1	-
Ac-tlp	3	5	-
Ac-P6.9	1	1	-
Ac-p12/orf102	2	21	-
Ac-p48	1	1	-
ORF110	1	8	-
orf118	3	7	-
Ac-pk2	2	12	-
Ac-lef7	1	20	-
Ac-gp64	2	13	-
Ac-p94	1	1	-
Ac-me53	2	1	-
orf146	2	15	-
ODV-E56	3	5	-
IE-2	2	10	-
orf5	11	6	+
lef2	6	3	+
Ac-pk-1	10	17	+
Odv-E26	1	17	+
Ac-pif-2	6	14	+
orf23	2	1	+
Ac-iap-1	1	4	+
Ac-sod	1	4	+
Ac-v-ubi	1	3	+
Ac-lef12	1	7	+
orf43	1	4	+
orf44	2	2	+
orf53	1	7	+
orf63	2	22	+
orf66	2	3	+
Ac-mtase	2	1	+
Ac-hcf	1	1	+
Ac-aip-2	3	7	+
orf72	1	8	+
Ac-p95	2	1	+
Ac-p15	1	5	+
orf93	4	18	+
Odv-E25	5	1	+
Ac-pif-4	1	33	+
Ac-vp80	4	2	+
orf106/107	2	28	+
orf117	4	7	+
orf124	2	1	+
Ac-v-cath	3	1	+
Ac-gp16	2	7	+
Ac-an	1	7	+
Ac-p35	1	3	+
Ac-p10	1	9	+
Odv-E18	1	1	+
IE-1	1	2	+
orf150	1	4	+
