# Supplementary material for: Dual isoform sequencing reveals complex transcriptomic and epitranscriptomic landscapes of a prototype baculovirus
Source: Sci Rep. 2022 Jan 25;12:1291. doi: 10.1038/s41598-022-05457-8 (PMC8789824; doi:10.1038/s41598-022-05457-8)
Supplement: Supplementary file 5 — Supplementary Table 5. [file 41598_2022_5457_MOESM5_ESM.xlsx]

## Sheet: Transcriptonal overlaps
Supplementary table 5. Transcriptional overlaps detected by our LRS approach
Type	Gene pairs	Gene pairs	Transcript-CDS	Transcript-Transcript
Convergent	Ac-ptp	Ac-bro	ü	ü
Tandem	Ac-bro	Ac-ctl	ü	ü
Tandem	Ac-ctl	AcOrf-4	ü	ü
Divergent	AcOrf-4	AcOrf-5	ü	ü
Tandem	AcOrf-5	Ac-lef2	ü	ü
Convergent	Ac-lef2	Ac-ORF603	ü	ü
Divergent	Ac-ORF603	Ac-PH
Convergent	Ac-PH	Ac-ORF1629	ü	ü
Divergent	Ac-ORF1629	Ac-pk-1	ü	ü
Convergent	Ac-pk-1	AcOrf-11	ü	ü
Divergent	AcOrf-11	AcOrf-12	ü	ü
Convergent	AcOrf-12	AcOrf-13	ü	ü
Tandem	AcOrf-13	Ac-lef1	ü	ü
Divergent	Ac-lef1	Ac-egt	ü	ü
Tandem	Ac-egt	Ac-odv-e26	ü	ü
Tandem	Ac-odv-e26	AcOrf-17	ü	ü
Convergent	AcOrf-18	AcOrf-17	ü	ü
Divergent	AcOrf-18	AcOrf-19	ü	ü
Convergent	AcOrf-19	Ac-arif-1	ü	ü
Divergent	Ac-arif-1	Ac-pif-2	ü	ü
Tandem	Ac-pif-2	Ac-env-prot	ü	ü
Convergent	Ac-env-prot	Ac-pkip		ü
Tandem	Ac-pkip	AcOrf-25	ü	ü
Divergent	AcOrf-25	AcOrf-26	ü	ü
Tandem	AcOrf-26	Ac-IAP1	ü	ü
Tandem	Ac-IAP1	Ac-lef6	ü	ü
Convergent	Ac-lef6	AcOrf-29		ü
Tandem	AcOrf-29	AcOrf-30	ü	ü
Divergent	Ac-sod	AcOrf-30	ü	ü
Convergent	Ac-sod	Ac-fgf	ü	ü
Tandem	Ac-fgf	Ac-PNK	ü	ü
Tandem	Ac-PNK	AcOrf-34	ü	ü
Divergent	AcOrf-34	Ac-v-ubi	ü	ü
Convergent	Ac-v-ubi	Ac-39K/pp31	ü	ü
Tandem	Ac-39K/pp31	Ac-lef11	ü	ü
Tandem	Ac-lef11	Ac-nudix	ü	ü
Tandem	Ac-nudix	Ac-p43	ü	ü
Tandem	Ac-p47	Ac-p43	ü	ü
Divergent	Ac-p47	AcOrf-41	ü	ü
Tandem	AcOrf-41	Ac-GTA	ü	ü
Tandem	Ac-GTA	AcOrf-43	ü	ü
Tandem	AcOrf-43	AcOrf-44	ü	ü
Tandem	AcOrf-44	AcOrf-45	ü	ü
Tandem	AcOrf-45	Ac-odv-e66	ü	ü
Convergent	Ac-odv-e66	AcOrf-47	ü	ü
Tandem	AcOrf-48	AcOrf-47	ü	ü
Tandem	AcOrf-48	Ac-pcna	ü	ü
Tandem	Ac-lef8	Ac-pcna	ü	ü
Divergent	Ac-lef8	AcOrf-51	ü	ü
Convergent	AcOrf-51	AcOrf-52	ü	ü
Divergent	AcOrf-52	AcOrf-53	ü	ü
Tandem	AcOrf-53	Ac-lef10	ü	ü
Tandem	Ac-lef10	AcOrf-54	ü	ü
Tandem	AcOrf-54	AcOrf-55	ü	ü
Tandem	AcOrf-55	AcOrf-56	ü	ü
Tandem	AcOrf-57	AcOrf-56	ü	ü
Convergent	AcOrf-57	AcOrf-58	ü	ü
Tandem	AcOrf-58	AcOrf-59	ü	ü
Tandem	AcOrf-59	AcOrf-60	ü	ü
Tandem	AcOrf-60	Ac-FP	ü	ü
Divergent	Ac-FP	Ac-lef9	ü	ü
Tandem	AcOrf-63	Ac-lef9	ü	ü
Convergent	AcOrf-63	Ac-gp37	ü	ü
Tandem	Ac-gp37	Ac-DNA-pol
Divergent	Ac-DNA-pol	AcOrf-66	ü	ü
Convergent	AcOrf-66	Ac-lef3	ü	ü
Divergent	Ac-lef3	AcOrf-68	ü	ü
Tandem	AcOrf-68	AcOrf-69	ü	ü
Tandem	AcOrf-69	AcOrf-70	ü	ü
Tandem	AcOrf-70	Ac-IAP2	ü	ü
Tandem	Ac-IAP2	AcOrf-72	ü	ü
Convergent	AcOrf-72	AcOrf-73	ü	ü
Tandem	AcOrf-73	AcOrf-74	ü	ü
Tandem	AcOrf-74	AcOrf-75	ü	ü
Tandem	AcOrf-75	AcOrf-76	ü	ü
Tandem	AcOrf-76	Ac-vlf-1	ü	ü
Tandem	Ac-vlf-1	AcOrf-78	ü	ü
Tandem	AcOrf-78	AcOrf-79	ü	ü
Tandem	AcOrf-79	Ac-gp41	ü	ü
Tandem	Ac-gp41	AcOrf-81	ü	ü
Tandem	AcOrf-81	Ac-TLP	ü	ü
Divergent	Ac-TLP	Ac-p95	ü	ü
Tandem	Ac-p95	AcOrf-84	ü	ü
Tandem	AcOrf-84	AcOrf-85
Convergent	AcOrf-85	Ac-PNK/PNL	ü	ü
Divergent	Ac-PNK/PNL	Ac-p15	ü	ü
Convergent	Ac-p15	Ac-cg30	ü	ü
Tandem	Ac-cg30	Ac-vp39	ü	ü
Divergent	Ac-vp39	Ac-lef4	ü	ü
Convergent	Ac-lef4	AcOrf-91	ü	ü
Tandem	AcOrf-92	AcOrf-91	ü	ü
Divergent	AcOrf-92	AcOrf-93	ü	ü
Tandem	AcOrf-93	Ac-odv-e25	ü	ü
Convergent	Ac-odv-e25	Ac-helicase	ü	ü
Divergent	Ac-helicase	AcOrf-96	ü	ü
Tandem	AcOrf-96	AcOrf-97	ü	ü
Convergent	AcOrf-97	Ac-38K	ü	ü
Divergent	Ac-38K	Ac-lef5	ü	ü
Convergent	Ac-lef5	Ac-p6.9	ü	ü
Tandem	Ac-p6.9	Ac-p40	ü	ü
Tandem	Ac-p40	AcOrf-102	ü	ü
Tandem	AcOrf-102	Ac-p45/p48	ü	ü
Divergent	Ac-vp80	Ac-p45/p48	ü	ü
Convergent	Ac-vp80	Ac-HE65	ü	ü
Divergent	AcOrf-106/107	Ac-HE65	ü	ü
Convergent	AcOrf-106/107	AcOrf-108	ü	ü
Tandem	AcOrf-108	AcOrf-109	ü	ü
Tandem	AcOrf-109	AcOrf-110	ü	ü
Tandem	AcOrf-110	AcOrf-111	ü	ü
Divergent	AcOrf-111	AcOrf-112-113	ü	ü
Convergent	AcOrf-114	AcOrf-112-113	ü	ü
Tandem	AcOrf-114	AcOrf-115	ü	ü
Tandem	AcOrf-115	AcOrf-116	ü	ü
Divergent	AcOrf-117	AcOrf-116	ü	ü
Convergent	AcOrf-117	AcOrf-118	ü	ü
Divergent	AcOrf-118	AcOrf-119	ü	ü
Tandem	AcOrf-119	AcOrf-120	ü	ü
Tandem	AcOrf-120	AcOrf-121	ü	ü
Convergent	AcOrf-122	AcOrf-121	ü	ü
Tandem	Ac-pk-2	AcOrf-122	ü	ü
Divergent	Ac-pk-2	AcOrf-124	ü	ü
Convergent	AcOrf-124	Ac-lef7	ü	ü
Tandem	Ac-chitinase	Ac-lef7	ü	ü
Divergent	Ac-chitinase	Ac-v-cath
Convergent	Ac-v-cath	Ac-gp64	ü	ü
Divergent	Ac-gp64	Ac-p24	ü	ü
Tandem	Ac-p24	Ac-gp16	ü	ü
Tandem	Ac-gp16	Ac-PE/pp34	ü	ü
Tandem	Ac-PE/pp34	AcOrf-132	ü	ü
Tandem	AcOrf-132	Ac-alk-exo	ü	ü
Convergent	Ac-alk-exo	Ac-94K	ü	ü
Divergent	Ac-94K	Ac-35K/p35	ü	ü
Tandem	Ac-35K/p35	Ac-p26	ü	ü
Tandem	Ac-p26	Ac-p10	ü	ü
Convergent	Ac-p10	Ac-p74	ü	ü
Tandem	Ac-p74	Ac-ME53	ü	ü
Divergent	Ac-ME53	Ac-IE-0	ü	ü
Tandem	Ac-IE-01	Ac-IE-0	ü	ü
Tandem	Ac-IE-01	Ac-49K	ü	ü
Tandem	Ac-IE-01	Ac-odv-e18	ü	ü
Tandem	Ac-IE-01	Ac-odv-ec27	ü	ü
Tandem	Ac-IE-01	AcOrf-145	ü	ü
Convergent	Ac-IE-01	AcOrf-146	ü	ü
Tandem	Ac-IE-01	Ac-IE-1	ü	ü
Tandem	Ac-IE-0	Ac-49K	ü	ü
Tandem	Ac-49K	Ac-odv-e18	ü	ü
Tandem	Ac-odv-e18	Ac-odv-ec27	ü	ü
Tandem	Ac-odv-ec27	AcOrf-145	ü	ü
Convergent	AcOrf-145	AcOrf-146	ü	ü
Convergent	AcOrf-146	Ac-IE-1	ü	ü
Convergent	Ac-odv-e56	Ac-IE-1	ü	ü
Tandem	Ac-odv-e56	AcOrf-149	ü	ü
Divergent	AcOrf-149	AcOrf-150	ü	ü
Convergent	AcOrf-150	Ac-IE-2		ü
Tandem	Ac-IE-2	AcOrf-152	ü	ü
Divergent	AcOrf-152	Ac-PE38	ü	ü
Tandem	Ac-PE38	AcOrf-154
Tandem	AcOrf-154	ac-ptp	ü	ü
