# Supplementary material for: Dual isoform sequencing reveals complex transcriptomic and epitranscriptomic landscapes of a prototype baculovirus
Source: Sci Rep. 2022 Jan 25;12:1291. doi: 10.1038/s41598-022-05457-8 (PMC8789824; doi:10.1038/s41598-022-05457-8)
Supplement: Supplementary file 6 — Supplementary Table 6. [file 41598_2022_5457_MOESM6_ESM.xlsx]

## Sheet: A
Supplementary table 6. List of 5-methylcytosine positions
A. Bisulfite conversion on the forward strand
Methyl position	Coverage	Gene	Region	Conversion rate	Confirmed by dRNA	Methylation
2749	46	ac-Orf-5	5' UTR	1	X	None
2758	47	ac-Orf-5	5' UTR	0.886364	X	Medium
2761	47	ac-Orf-5	5' UTR	0.928571	X	Low
2767	47	ac-Orf-5	5' UTR	0.97561	X	Low
2768	47	ac-Orf-5	5' UTR	0.953488	X	Low
2786	49	ac-Orf-5	CDS	0.931818	X	Low
2788	49	ac-Orf-5	CDS	0.956522	X	Low
2790	49	ac-Orf-5	CDS	0.957447	X	Low
2793	49	ac-Orf-5	CDS	0.977778	X	Low
2803	49	ac-Orf-5	CDS	0.953488	X	Low
2808	49	ac-Orf-5	CDS	0.97619	X	Low
2810	49	ac-Orf-5	CDS	0.921053	X	Low
2811	49	ac-Orf-5	CDS	0.97619	X	Low
2812	49	ac-Orf-5	CDS	0.953488	X	Low
2818	49	ac-Orf-5	CDS	1	X	None
2820	49	ac-Orf-5	CDS	0.93617	X	Low
2823	49	ac-Orf-5	CDS	1	X	None
2825	49	ac-Orf-5	CDS	1	X	None
2828	49	ac-Orf-5	CDS	0.954545	X	Low
2830	49	ac-Orf-5	CDS	1	X	None
2833	49	ac-Orf-5	CDS	1	X	None
2846	57	ac-Orf-5	CDS	0.979592	X	Low
2855	57	ac-Orf-5	CDS	1	X	None
2857	57	ac-Orf-5	CDS	1	X	None
2869	58	ac-Orf-5	CDS	0.960784	X	Low
2873	58	ac-Orf-5	CDS	0.923077	X	Low
2876	58	ac-Orf-5	CDS	0.980769	X	Low
2878	58	ac-Orf-5	CDS	0.981481	X	Low
2881	58	ac-Orf-5	CDS	0.897959	X	Medium
2885	58	ac-Orf-5	CDS	0.862745	X	Medium
2887	58	ac-Orf-5	CDS	1	X	None
2891	58	ac-Orf-5	CDS	0.980769	X	Low
2896	58	ac-Orf-5	CDS	0.962264	X	Low
2898	58	ac-Orf-5	CDS	1	X	None
2900	58	ac-Orf-5	CDS	0.964286	X	Low
2904	59	ac-Orf-5	CDS	0.98	X	Low
2905	59	ac-Orf-5	CDS	0.98	X	Low
2908	59	ac-Orf-5	CDS	1	X	None
2910	59	ac-Orf-5	CDS	0.981132	X	Low
2914	62	ac-Orf-5	CDS	0.96	X	Low
2936	64	ac-Orf-5	CDS	0.910714	X	Low
2941	64	ac-Orf-5	CDS	0.95	X	Low
2947	64	ac-Orf-5	CDS	0.95082	X	Low
2952	64	ac-Orf-5	CDS	1	X	None
2953	64	ac-Orf-5	CDS	1	X	None
2954	64	ac-Orf-5	CDS	0.964912	X	Low
2955	64	ac-Orf-5	CDS	0.965517	X	Low
2956	64	ac-Orf-5	CDS	0.933333	X	Low
2964	64	ac-Orf-5	CDS	0.982759	X	Low
2967	64	ac-Orf-5	CDS	0.912281	X	Low
2971	64	ac-Orf-5	CDS	0.966102	X	Low
2973	64	ac-Orf-5	CDS	0.948276	X	Low
2975	64	ac-Orf-5	CDS	0.933333	X	Low
2976	64	ac-Orf-5	CDS	0.943396	X	Low
2977	64	ac-Orf-5	CDS	0.962264	X	Low
2985	70	ac-Orf-5	CDS	0.968254	X	Low
2988	70	ac-Orf-5	CDS	0.983051	X	Low
2989	70	ac-Orf-5	CDS	0.969231	X	Low
2992	70	ac-Orf-5	CDS	0.96875	X	Low
2995	70	ac-Orf-5	CDS	0.967213	X	Low
3003	75	ac-Orf-5	CDS	0.920635	X	Low
3004	75	ac-Orf-5	CDS	0.954545	X	Low
3013	79	ac-Orf-5	CDS	0.956522	X	Low
3019	84	ac-Orf-5	CDS	0.949367	X	Low
3027	85	ac-Orf-5	CDS	0.972222	X	Low
3035	85	ac-Orf-5	CDS	0.975	X	Low
3036	85	ac-Orf-5	CDS	0.975309	X	Low
3039	85	ac-Orf-5	CDS	0.950617	X	Low
3040	85	ac-Orf-5	CDS	0.975	X	Low
3044	85	ac-Orf-5	CDS	0.960526	X	Low
3047	85	ac-Orf-5	CDS	0.962025	X	Low
3048	85	ac-Orf-5	CDS	0.962025	X	Low
3055	136	ac-Orf-5	CDS	0.984615	X	Low
3060	143	ac-Orf-5	CDS	0.977778	X	Low
3065	143	ac-Orf-5	CDS	0.955224	X	Low
3066	143	ac-Orf-5	CDS	0.992593	X	None
3068	143	ac-Orf-5	CDS	0.985507	X	None
3074	168	ac-Orf-5	CDS	0.964789	X	Low
3081	178	ac-Orf-5	CDS	0.915584	X	Low
3082	178	ac-Orf-5	CDS	0.974522	X	Low
3084	178	ac-Orf-5	CDS	0.969697	X	Low
3094	208	ac-Lef2	CDS	0.963351	X	Low
3100	218	ac-Lef2	CDS	0.943662	X	Low
3103	218	ac-Lef2	CDS	0.965174	X	Low
3110	220	ac-Lef2	CDS	0.978022	X	Low
3120	227	ac-Lef2	CDS	0.979798	X	Low
3121	227	ac-Lef2	CDS	0.961722	X	Low
3123	227	ac-Lef2	CDS	0.970588	X	Low
3125	228	ac-Lef2	CDS	0.972603	X	Low
3133	255	ac-Lef2	CDS	0.953586	X	Low
3136	255	ac-Lef2	CDS	0.962025	X	Low
3146	270	ac-Lef2	CDS	0.97992	X	Low
3154	276	ac-Lef2	CDS	0.954717	X	Low
3157	276	ac-Lef2	CDS	0.960474	X	Low
3171	282	ac-Lef2	CDS	0.995868	X	None
3172	282	ac-Lef2	CDS	0.988889	X	None
3173	282	ac-Lef2	CDS	0.992565	X	None
3196	322	ac-Lef2	CDS	0.967626	X	Low
3197	322	ac-Lef2	CDS	0.990164	X	None
3198	322	ac-Lef2	CDS	0.987179	X	None
3202	322	ac-Lef2	CDS	0.965636	X	Low
3204	322	ac-Lef2	CDS	0.989437	X	None
3205	322	ac-Lef2	CDS	0.986207	X	None
3209	323	ac-Lef2	CDS	0.980892	X	Low
3211	323	ac-Lef2	CDS	0.967105	X	Low
3218	327	ac-Lef2	CDS	0.982517	X	Low
3221	327	ac-Lef2	CDS	0.95	X	Low
3227	334	ac-Lef2	CDS	0.978261	X	Low
3239	372	ac-Lef2	CDS	0.935065	X	Low
3247	378	ac-Lef2	CDS	0.961832	X	Low
3248	378	ac-Lef2	CDS	0.98209	X	Low
3252	386	ac-Lef2	CDS	0.969613	X	Low
3255	387	ac-Lef2	CDS	0.961219	X	Low
3263	390	ac-Lef2	CDS	0.966942	X	Low
3267	390	ac-Lef2	CDS	0.961219	X	Low
3274	390	ac-Lef2	CDS	0.978437	X	Low
3277	390	ac-Lef2	CDS	0.971014	X	Low
3279	390	ac-Lef2	CDS	0.989101	X	None
3280	390	ac-Lef2	CDS	0.978202	X	Low
3282	390	ac-Lef2	CDS	0.973913	X	Low
3283	390	ac-Lef2	CDS	0.986301	X	None
3284	390	ac-Lef2	CDS	0.97561	X	Low
3286	391	ac-Lef2	CDS	0.981183	X	Low
3307	446	ac-Lef2	CDS	0.992462	X	None
3308	446	ac-Lef2	CDS	0.963325	X	Low
3321	442	ac-Lef2	CDS	0.965602	X	Low
3323	442	ac-Lef2	CDS	0.948276	X	Low
3326	442	ac-Lef2	CDS	0.952141	X	Low
3335	459	ac-Lef2	CDS	0.952273	X	Low
3353	453	ac-Lef2	CDS	0.934307	X	Low
3374	277	ac-Lef2	CDS	0.979592	X	Low
3377	277	ac-Lef2	CDS	0.967742	X	Low
3380	277	ac-Lef2	CDS	0.954198	X	Low
3384	289	ac-Lef2	CDS	0.962264	X	Low
3389	293	ac-Lef2	CDS	0.944444	X	Low
3392	293	ac-Lef2	CDS	0.94964	X	Low
3405	299	ac-Lef2	CDS	0.957983	X	Low
3406	299	ac-Lef2	CDS	0.976285	X	Low
3408	299	ac-Lef2	CDS	0.98155	X	Low
3409	299	ac-Lef2	CDS	0.97786	X	Low
3431	306	ac-Lef2	CDS	0.923611	X	Low
3446	291	ac-Lef2	CDS	0.941176	X	Low
3453	290	ac-Lef2	CDS	0.971698	X	Low
3454	290	ac-Lef2	CDS	0.968037	X	Low
3456	290	ac-Lef2	CDS	0.952586	X	Low
3458	290	ac-Lef2	CDS	0.978723	X	Low
3461	290	ac-Lef2	CDS	0.97166	X	Low
3470	301	ac-Lef2	CDS	0.95122	X	Low
3486	304	ac-Lef2	CDS	0.925311	X	Low
3491	306	ac-Lef2	CDS	0.980695	X	Low
3497	306	ac-Lef2	CDS	0.966543	X	Low
3502	306	ac-Lef2	CDS	0.964286	X	Low
3506	306	ac-Lef2	CDS	0.958647	X	Low
3514	310	ac-Lef2	CDS	0.977679	X	Low
3520	309	ac-Lef2	CDS	0.984375	X	Low
3521	309	ac-Lef2	CDS	0.996212	X	None
3533	311	ac-Lef2	CDS	0.956349	X	Low
3534	311	ac-Lef2	CDS	0.9631	X	Low
3545	312	ac-Lef2	CDS	0.971774	X	Low
3550	312	ac-Lef2	CDS	0.959016	X	Low
3552	312	ac-Lef2	CDS	0.966292	X	Low
3556	312	ac-Lef2	CDS	0.962963	X	Low
3558	312	ac-Lef2	CDS	0.960145	X	Low
3563	312	ac-Lef2	CDS	0.958525	X	Low
3566	312	ac-Lef2	CDS	0.976562	X	Low
3569	312	ac-Lef2	CDS	0.965517	X	Low
3570	312	ac-Lef2	CDS	0.970696	X	Low
3572	312	ac-Lef2	CDS	0.959707	X	Low
3575	312	ac-Lef2	CDS	0.984252	X	Low
3577	312	ac-Lef2	CDS	0.981273	X	Low
3578	312	ac-Lef2	CDS	0.977444	X	Low
3596	317	ac-Lef2	CDS	0.937008	X	Low
3600	317	ac-Lef2	CDS	0.926357	X	Low
3603	317	ac-Lef2	CDS	0.954955	X	Low
3611	317	ac-Lef2	CDS	0.96337	X	Low
3616	317	ac-Lef2	CDS	0.969582	X	Low
3617	317	ac-Lef2	CDS	0.978495	X	Low
3618	317	ac-Lef2	CDS	0.960573	X	Low
3633	316	ac-Lef2	CDS	0.94382	X	Low
3634	316	ac-Lef2	CDS	0.977528	X	Low
3636	316	ac-Lef2	CDS	0.980769	X	Low
3637	316	ac-Lef2	CDS	0.969231	X	Low
3641	316	ac-Lef2	CDS	0.957854	X	Low
3644	317	ac-Lef2	CDS	0.952991	X	Low
3645	317	ac-Lef2	CDS	0.963563	X	Low
3658	318	ac-Lef2	CDS	0.927536	X	Low
3662	318	ac-Lef2	CDS	0.959108	X	Low
3665	318	ac-Lef2	CDS	0.958491	X	Low
3669	318	ac-Lef2	CDS	0.968504	X	Low
3671	318	ac-Lef2	CDS	0.975	X	Low
3675	318	ac-Lef2	CDS	0.980989	X	Low
3676	318	ac-Lef2	CDS	0.966667	X	Low
3682	320	ac-Lef2	CDS	0.959108	X	Low
3686	320	ac-Lef2	CDS	0.939394	X	Low
3689	320	ac-Lef2	CDS	0.955056	X	Low
3692	320	ac-Lef2	CDS	0.915385	X	Low
3699	320	ac-Lef2	CDS	0.972868	X	Low
3701	320	ac-Lef2	CDS	0.97491	X	Low
3705	320	ac-Lef2	CDS	0.975709	X	Low
3706	320	ac-Lef2	CDS	0.974453	X	Low
3732	319	ac-Lef2	3' UTR	0.932624	X	Low
3745	273	ac-Lef2	3' UTR	0.881857	X	Medium
5045	77	ac-Polhedrin	CDS	0.92	ü	Low
5048	77	ac-Polyhedrin	CDS	0.961538	X	Low
5051	77	ac-Polyhedrin	CDS	0.892857	X	Medium
5054	77	ac-Polyhedrin	CDS	0.916667	X	Low
5055	77	ac-Polyhedrin	CDS	0.96	X	Low
5056	78	ac-Polyhedrin	CDS	0.92	X	Low
5066	95	ac-Polyhedrin	CDS	0.972973	X	Low
5067	95	ac-Polyhedrin	CDS	0.956522	X	Low
5070	95	ac-Polyhedrin	CDS	0.978261	X	Low
5072	95	ac-Polyhedrin	CDS	0.97619	X	Low
5074	95	ac-Polyhedrin	CDS	1	X	None
5081	95	ac-Polyhedrin	CDS	0.956522	X	Low
5083	95	ac-Polyhedrin	CDS	0.977273	X	Low
5084	95	ac-Polyhedrin	CDS	1	X	None
5087	95	ac-Polyhedrin	CDS	0.955556	X	Low
5089	95	ac-Polyhedrin	CDS	1	X	None
5093	111	ac-Polhedrin	CDS	1	X	None
5097	113	ac-Polhedrin	CDS	1	X	None
5102	115	ac-Polyhedrin	CDS	0.919355	X	Low
5105	115	ac-Polyhedrin	CDS	0.96875	X	Low
5109	118	ac-Polyhedrin	CDS	0.956522	X	Low
5114	121	ac-Polyhedrin	CDS	0.971014	X	Low
5117	124	ac-Polyhedrin	CDS	0.942029	X	Low
5126	156	ac-Polyhedrin	CDS	0.976471	X	Low
5129	156	ac-Polyhedrin	CDS	0.972222	X	Low
5132	156	ac-Polyhedrin	CDS	0.990196	X	None
5136	156	ac-Polyhedrin	CDS	1	X	None
5137	156	ac-Polyhedrin	CDS	0.990476	X	None
5138	156	ac-Polyhedrin	CDS	0.971698	X	Low
5141	156	ac-Polyhedrin	CDS	0.980952	X	Low
5147	184	ac-Polyhedrin	CDS	0.977778	X	Low
5150	184	ac-Polyhedrin	CDS	0.977612	X	Low
5155	186	ac-Polyhedrin	CDS	0.963504	X	Low
5156	186	ac-Polyhedrin	CDS	0.978417	X	Low
5159	187	ac-Polyhedrin	CDS	0.962406	X	Low
5161	187	ac-Polyhedrin	CDS	0.971014	X	Low
5164	192	ac-Polhedrin	CDS	0.934783	ü	Low
5181	317	ac-Polyhedrin	CDS	0.96988	X	Low
5183	317	ac-Polyhedrin	CDS	0.984615	X	Low
5184	317	ac-Polyhedrin	CDS	0.984694	X	Low
5194	327	ac-Polyhedrin	CDS	0.962733	X	Low
5195	327	ac-Polyhedrin	CDS	0.97619	X	Low
5196	331	ac-Polyhedrin	CDS	0.967871	X	Low
5204	379	ac-Polyhedrin	CDS	0.969283	X	Low
5221	386	ac-Polyhedrin	CDS	0.959627	X	Low
5223	386	ac-Polyhedrin	CDS	0.971519	X	Low
5224	386	ac-Polyhedrin	CDS	0.978528	X	Low
5228	386	ac-Polyhedrin	CDS	0.977987	X	Low
5230	386	ac-Polyhedrin	CDS	0.962617	X	Low
5232	386	ac-Polyhedrin	CDS	0.95	X	Low
5233	386	ac-Polhedrin	CDS	0.972477	ü	Low
5235	386	ac-Polyhedrin	CDS	0.979042	X	Low
5240	426	ac-Polyhedrin	CDS	0.96648	X	Low
5242	426	ac-Polyhedrin	CDS	0.980926	X	Low
5247	426	ac-Polyhedrin	CDS	0.976812	X	Low
5248	426	ac-Polyhedrin	CDS	0.978082	X	Low
5251	431	ac-Polyhedrin	CDS	0.947368	X	Low
5261	669	ac-Polhedrin	3' UTR	0.961279	ü	Low
5263	669	ac-Polhedrin	3' UTR	0.973244	ü	Low
5268	709	ac-Polyhedrin	3' UTR	0.954259	X	Low
5282	761	ac-Polyhedrin	3' UTR	0.969432	X	Low
5293	779	ac-Polyhedrin	3' UTR	0.954277	X	Low
5295	780	ac-Polhedrin	3' UTR	0.957164	ü	Low
5302	852	ac-Polyhedrin	3' UTR	0.937941	X	Low
5307	870	ac-Polyhedrin	3' UTR	0.95258	X	Low
5320	1027	ac-Polyhedrin	3' UTR	0.964819	X	Low
5324	1051	ac-Polyhedrin	3' UTR	0.95629	X	Low
5335	1119	ac-Polyhedrin	3' UTR	0.944936	X	Low
5350	1170	ac-Polyhedrin	3' UTR	0.948571	X	Low
5365	1191	ac-Polyhedrin	3' UTR	0.948778	X	Low
5386	1568	ac-Polhedrin	3' UTR	0.969176	ü	Low
5393	1712	ac-Polyhedrin	3' UTR	0.940199	X	Low
5404	1826	ac-Polyhedrin	3' UTR	0.967247	X	Low
5407	1827	ac-Polyhedrin	3' UTR	0.974576	X	Low
5410	1830	ac-Polyhedrin	3' UTR	0.965894	X	Low
5418	1919	ac-Polyhedrin	3' UTR	0.959114	X	Low
5437	2038	ac-Polhedrin	3' UTR	0.978055	ü	Low
5438	2038	ac-Polyhedrin	3' UTR	0.975848	X	Low
5440	2039	ac-Polyhedrin	3' UTR	0.976947	X	Low
5463	2000	ac-Polhedrin	3' UTR	0.975316	ü	Low
5473	1999	ac-Polhedrin	3' UTR	0.968997	ü	Low
5477	1989	ac-Polyhedrin	3' UTR	0.937397	X	Low
5491	1973	ac-Polhedrin	3' UTR	0.964682	ü	Low
5492	1973	ac-Polhedrin	3' UTR	0.975813	ü	Low
5496	1973	ac-Polhedrin	3' UTR	0.966268	ü	Low
5497	1973	ac-Polyhedrin	3' UTR	0.977612	X	Low
5503	1974	ac-Polyhedrin	3' UTR	0.957231	X	Low
5508	1974	ac-Polyhedrin	3' UTR	0.97004	X	Low
5512	1973	ac-Polyhedrin	3' UTR	0.975664	X	Low
5524	1963	ac-Polyhedrin	3' UTR	0.977971	X	Low
5526	1963	ac-Polyhedrin	3' UTR	0.972222	X	Low
5528	1964	ac-Polyhedrin	3' UTR	0.97628	X	Low
5531	1964	ac-Polyhedrin	3' UTR	0.965333	X	Low
5533	1964	ac-Polyhedrin	3' UTR	0.965078	X	Low
5534	1964	ac-Polyhedrin	3' UTR	0.968297	X	Low
5536	1964	ac-Polyhedrin	3' UTR	0.962275	X	Low
5541	1965	ac-Polyhedrin	3' UTR	0.955491	X	Low
5545	1965	ac-Polhedrin	3' UTR	0.960784	ü	Low
5546	1965	ac-Polhedrin	3' UTR	0.964785	ü	Low
5551	1966	ac-Polhedrin	3' UTR	0.963006	ü	Low
5558	1965	ac-Polyhedrin	3' UTR	0.957801	X	Low
5561	1965	ac-Polyhedrin	3' UTR	0.961453	X	Low
5565	1965	ac-Polyhedrin	3' UTR	0.953541	X	Low
5569	1965	ac-Polhedrin	3' UTR	0.966092	ü	Low
5575	1963	ac-Polyhedrin	3' UTR	0.975704	X	Low
5582	1958	ac-Polyhedrin	3' UTR	0.972758	X	Low
5611	1770	ac-Polhedrin	3' UTR	0.967781	ü	Low
5614	1766	ac-Polyhedrin	3' UTR	0.965497	X	Low
5617	1764	ac-Polyhedrin	3' UTR	0.986358	X	None
5621	1700	ac-Polyhedrin	3' UTR	0.958853	X	Low
7562	58	ac-pk-1	CDS	0.92	X	Low
7574	68	ac-pk-1	CDS	1	X	None
7583	68	ac-pk-1	CDS	0.942857	X	Low
7590	70	ac-pk-1	CDS	0.944444	X	Low
7593	70	ac-pk-1	CDS	0.969697	X	Low
7596	70	ac-pk-1	CDS	0.971429	X	Low
7599	70	ac-pk-1	CDS	1	X	None
7604	72	ac-pk-1	CDS	0.914286	X	Low
7610	74	ac-pk-1	CDS	0.975	X	Low
7616	77	ac-pk-1	CDS	0.945946	X	Low
7626	77	ac-pk-1	CDS	0.977273	X	Low
7628	77	ac-pk-1	CDS	1	X	None
7632	78	ac-pk-1	CDS	0.930233	X	Low
7637	80	ac-pk-1	CDS	0.957447	X	Low
7643	80	ac-pk-1	CDS	0.955556	X	Low
7645	80	ac-pk-1	CDS	0.976744	X	Low
7647	80	ac-pk-1	CDS	0.956522	X	Low
7652	82	ac-pk-1	CDS	0.930233	X	Low
7661	88	ac-pk-1	CDS	0.943396	X	Low
7664	88	ac-pk-1	CDS	0.981132	X	Low
7665	88	ac-pk-1	CDS	0.981481	X	Low
7669	92	ac-pk-1	CDS	0.929825	X	Low
7676	94	ac-pk-1	CDS	0.946429	X	Low
7679	94	ac-pk-1	CDS	0.982456	X	Low
7692	101	ac-pk-1	CDS	0.969231	X	Low
7694	101	ac-pk-1	CDS	0.951613	X	Low
7696	101	ac-pk-1	CDS	0.948276	X	Low
7703	106	ac-pk-1	CDS	0.968254	X	Low
7707	108	ac-pk-1	CDS	0.913043	X	Low
7719	109	ac-pk-1	CDS	0.931507	X	Low
7732	116	ac-pk-1	CDS	0.959459	X	Low
7742	122	ac-pk-1	3' UTR	0.9625	X	Low
7743	122	ac-pk-1	3' UTR	1	X	None
7745	122	ac-pk-1	3' UTR	0.9875	X	None
7754	128	ac-pk-1	3' UTR	0.94186	X	Low
7765	148	ac-pk-1	3' UTR	0.961165	X	Low
7768	148	ac-pk-1	3' UTR	0.978723	X	Low
7775	149	ac-pk-1	3' UTR	0.972477	X	Low
7777	149	ac-pk-1	3' UTR	0.954955	X	Low
7779	149	ac-pk-1	3' UTR	0.953704	X	Low
7783	165	ac-pk-1	3' UTR	0.963964	X	Low
7797	193	ac-pk-1	3' UTR	0.965753	X	Low
7807	194	ac-pk-1	3' UTR	0.97351	X	Low
7813	198	ac-pk-1	3' UTR	0.97931	X	Low
7815	198	ac-pk-1	3' UTR	0.961039	X	Low
7829	244	ac-pk-1	3' UTR	0.931373	X	Low
7833	246	ac-pk-1	3' UTR	0.952128	X	Low
7842	253	ac-pk-1	3' UTR	0.932039	X	Low
7853	279	ac-pk-1	3' UTR	0.937799	X	Low
7856	279	ac-pk-1	3' UTR	0.964286	X	Low
7865	282	ac-pk-1	3' UTR	0.957447	X	Low
7871	283	ac-pk-1	3' UTR	0.944915	X	Low
7892	284	ac-pk-1	3' UTR	0.935622	X	Low
7927	280	ac-pk-1	3' UTR	0.978903	X	Low
7932	279	ac-pk-1	3' UTR	0.954751	X	Low
7949	115	ac-pk-1	3' UTR	0.378378	X	Medium
7953	68	ac-pk-1	3' UTR	1	X	None
7956	68	ac-pk-1	3' UTR	1	X	None
7970	67	ac-pk-1	3' UTR	1	X	None
7974	67	ac-pk-1	3' UTR	0.92	X	Low
7975	67	ac-pk-1	3' UTR	0.928571	X	Low
7980	67	ac-pk-1	3' UTR	1	X	None
7982	67	ac-pk-1	3' UTR	0.964286	X	Low
7984	67	ac-pk-1	3' UTR	0.888889	X	Medium
7987	67	ac-pk-1	3' UTR	1	X	None
7992	67	ac-pk-1	3' UTR	0.962963	X	Low
7993	67	ac-pk-1	3' UTR	1	X	None
7996	67	ac-pk-1	3' UTR	0.961538	X	Low
8016	67	ac-pk-1	3' UTR	1	X	None
8017	67	ac-pk-1	3' UTR	1	X	None
8020	67	ac-pk-1	3' UTR	1	X	None
8024	67	ac-pk-1	3' UTR	0.851852	X	Medium
8043	67	ac-pk-1	3' UTR	1	X	None
8049	67	ac-pk-1	3' UTR	1	X	None
9307	71	ac-Orf-12	CDS	0.961538	X	Low
9313	75	ac-Orf-12	CDS	0.933333	X	Low
9318	75	ac-Orf-12	CDS	1	X	None
9324	77	ac-Orf-12	CDS	1	X	None
9329	77	ac-Orf-12	CDS	0.966667	X	Low
9330	77	ac-Orf-12	CDS	1	X	None
9335	81	ac-Orf-12	CDS	0.945946	X	Low
9338	81	ac-Orf-12	CDS	1	X	None
9347	87	ac-Orf-12	CDS	0.972973	X	Low
9357	90	ac-Orf-12	CDS	0.957447	X	Low
9361	90	ac-Orf-12	CDS	0.954545	X	Low
9363	90	ac-Orf-12	CDS	0.976744	X	Low
9364	90	ac-Orf-12	CDS	0.913043	X	Low
9371	94	ac-Orf-12	CDS	0.97619	X	Low
9374	94	ac-Orf-12	CDS	0.979592	X	Low
9389	99	ac-Orf-12	CDS	0.921569	X	Low
9397	101	ac-Orf-12	CDS	0.928571	X	Low
9415	108	ac-Orf-12	CDS	1	X	None
9431	120	ac-Orf-12	CDS	0.961039	X	Low
9453	122	ac-Orf-12	CDS	0.972973	X	Low
9456	122	ac-Orf-12	CDS	0.973333	X	Low
9465	123	ac-Orf-12	CDS	0.985915	X	None
9466	123	ac-Orf-12	CDS	0.958904	X	Low
9467	123	ac-Orf-12	CDS	0.986667	X	None
9475	123	ac-Orf-12	CDS	0.935065	X	Low
9476	123	ac-Orf-12	CDS	1	X	None
9479	123	ac-Orf-12	CDS	0.90411	X	Low
9481	123	ac-Orf-12	CDS	0.987013	X	None
9483	123	ac-Orf-12	CDS	0.987342	X	None
9498	126	ac-Orf-12	CDS	0.936709	X	Low
9502	127	ac-Orf-12	CDS	0.979167	X	Low
9510	126	ac-Orf-12	CDS	0.986486	X	None
9511	126	ac-Orf-12	CDS	0.987179	X	None
9517	134	ac-Orf-12	CDS	0.8	X	Medium
9518	135	ac-Orf-12	CDS	0.777778	X	Medium
9520	135	ac-Orf-12	CDS	0.733333	X	Medium
9527	139	ac-Orf-12	CDS	0.681818	X	Medium
9539	141	ac-Orf-12	CDS	0.616279	X	Medium
9562	144	ac-Orf-12	CDS	0.617284	X	Medium
9571	147	ac-Orf-12	CDS	0.629213	X	Medium
9575	147	ac-Orf-12	CDS	0.617021	X	Medium
9579	145	ac-Orf-12	CDS	0.579545	X	Medium
9597	145	ac-Orf-12	CDS	0.673913	X	Medium
9608	143	ac-Orf-12	CDS	0.641304	X	Medium
9619	109	ac-Orf-12	3' UTR	0.548387	X	Medium
9627	72	ac-Orf-12	3' UTR	0	X	High
9642	73	ac-Orf-12	3' UTR	0	X	High
9647	73	ac-Orf-12	3' UTR	0.0333333	X	High
9650	73	ac-Orf-12	3' UTR	0	X	High
9651	73	ac-Orf-12	3' UTR	0	X	High
9659	73	ac-Orf-12	3' UTR	0	X	High
9660	73	ac-Orf-12	3' UTR	0.0384615	X	High
9662	73	ac-Orf-12	3' UTR	0	X	High
9664	73	ac-Orf-12	3' UTR	0	X	High
9668	73	ac-Orf-12	3' UTR	0.0666667	X	High
9671	73	ac-Orf-12	3' UTR	0	X	High
9682	73	ac-Orf-12	3' UTR	0.0689655	X	High
9686	73	ac-Orf-12	3' UTR	0	X	High
9687	73	ac-Orf-12	3' UTR	0	X	High
9689	73	ac-Orf-12	3' UTR	0	X	High
9692	73	ac-Orf-12	3' UTR	0	X	High
9698	73	ac-Orf-12	3' UTR	0.0384615	X	High
9707	73	ac-Orf-12	3' UTR	0.0740741	X	High
9715	73	ac-Orf-12	3' UTR	0	X	High
9734	73	ac-Orf-12	3' UTR	0.0689655	X	High
9746	73	ac-Orf-12	3' UTR	0	X	High
9754	73	ac-Orf-12	3' UTR	0	X	High
9764	72	ac-Orf-12	3' UTR	0.0357143	X	High
9765	72	ac-Orf-12	3' UTR	0.0689655	X	High
9768	72	ac-Orf-12	3' UTR	0.0384615	X	High
9785	69	ac-Orf-12	3' UTR	0	X	High
9787	69	ac-Orf-12	3' UTR	0	X	High
9788	69	ac-Orf-12	3' UTR	0.0769231	X	High
9791	69	ac-Orf-12	3' UTR	0	X	High
9800	69	ac-Orf-12	3' UTR	0	X	High
9803	69	ac-Orf-12	3' UTR	0	X	High
9804	69	ac-Orf-12	3' UTR	0	X	High
9809	69	ac-Orf-12	3' UTR	0	X	High
9812	69	ac-Orf-12	3' UTR	0.0833333	X	High
9815	69	ac-Orf-12	3' UTR	0.0769231	X	High
9822	69	ac-Orf-12	3' UTR	0	X	High
9831	69	ac-Orf-12	3' UTR	0.04	X	High
9835	69	ac-Orf-12	3' UTR	0.04	X	High
9843	69	ac-Orf-12	3' UTR	0	X	High
9844	69	ac-Orf-12	3' UTR	0	X	High
9846	69	ac-Orf-12	3' UTR	0	X	High
9848	69	ac-Orf-12	3' UTR	0	X	High
9853	69	ac-Orf-12	3' UTR	0	X	High
9854	69	ac-Orf-12	3' UTR	0	X	High
9855	69	ac-Orf-12	3' UTR	0	X	High
9860	69	ac-Orf-12	3' UTR	0	X	High
13909	71	ac-Orf-17	CDS	0.961538	X	Low
13918	79	ac-Orf-17	CDS	0.941176	X	Low
13920	79	ac-Orf-17	CDS	0.941176	X	Low
13928	83	ac-Orf-17	CDS	0.941176	X	Low
13932	83	ac-Orf-17	CDS	0.974359	X	Low
13936	83	ac-Orf-17	CDS	0.942857	X	Low
13945	87	ac-Orf-17	CDS	0.952381	X	Low
13951	88	ac-Orf-17	CDS	0.97561	X	Low
13962	95	ac-Orf-17	CDS	0.98	X	Low
13972	100	ac-Orf-17	CDS	0.964286	X	Low
13977	103	ac-Orf-17	CDS	0.964912	X	Low
13981	104	ac-Orf-17	CDS	0.983051	X	Low
13988	105	ac-Orf-17	CDS	0.875	X	Medium
13995	109	ac-Orf-17	CDS	0.904762	X	Low
14002	113	ac-Orf-17	CDS	0.936508	X	Low
14015	131	ac-Orf-17	CDS	0.962025	X	Low
14016	131	ac-Orf-17	CDS	0.952941	X	Low
14020	186	ac-Orf-17	CDS	0.970149	X	Low
14031	202	ac-Orf-17	CDS	0.94702	X	Low
14034	203	ac-Orf-17	CDS	0.947368	X	Low
14039	204	ac-Orf-17	CDS	0.948148	X	Low
14040	204	ac-Orf-17	CDS	0.973856	X	Low
14047	217	ac-Orf-17	CDS	0.976048	X	Low
14054	217	ac-Orf-17	CDS	0.975155	X	Low
14055	218	ac-Orf-17	CDS	0.969697	X	Low
14064	242	ac-Orf-17	CDS	0.972826	X	Low
14068	241	ac-Orf-17	CDS	0.989418	X	None
14071	241	ac-Orf-17	CDS	0.982759	X	Low
14073	241	ac-Orf-17	CDS	0.960452	X	Low
14076	242	ac-Orf-17	CDS	0.979487	X	Low
14080	242	ac-Orf-17	CDS	0.983957	X	Low
14082	242	ac-Orf-17	CDS	0.94086	X	Low
14083	242	ac-Orf-17	CDS	0.989637	X	None
14086	243	ac-Orf-17	CDS	0.957219	X	Low
14087	243	ac-Orf-17	CDS	0.963542	X	Low
14101	371	ac-Orf-17	CDS	0.969178	X	Low
14112	443	ac-Orf-17	CDS	0.961219	X	Low
14117	448	ac-Orf-17	CDS	0.962099	X	Low
14122	448	ac-Orf-17	CDS	0.962264	X	Low
14123	448	ac-Orf-17	CDS	0.973753	X	Low
14126	448	ac-Orf-17	CDS	0.9599	X	Low
14130	462	ac-Orf-17	CDS	0.953608	X	Low
14152	508	ac-Orf-17	CDS	0.943529	X	Low
14157	522	ac-Orf-17	CDS	0.848073	X	Medium
14170	589	ac-Orf-17	CDS	0.817073	X	Medium
14183	665	ac-Orf-17	CDS	0.842593	X	Medium
14209	760	ac-Orf-17	CDS	0.899838	X	Medium
14217	794	ac-Orf-17	CDS	0.919162	X	Low
14292	881	ac-Orf-17	CDS	0.924222	X	Low
14303	749	ac-Orf-17	CDS	0.854871	X	Medium
14304	749	ac-Orf-17	CDS	0.862185	X	Medium
14307	749	ac-Orf-17	CDS	0.87907	X	Medium
14322	747	ac-Orf-17	CDS	0.877221	X	Medium
14330	745	ac-Orf-17	CDS	0.88748	X	Medium
14333	745	ac-Orf-17	CDS	0.906646	X	Low
14340	744	ac-Orf-17	CDS	0.964992	X	Low
15426	2011	ac-Orf-19	5' UTR	0.977801	X	Low
15428	2011	ac-Orf-19	5' UTR	0.975532	X	Low
15429	2017	ac-Orf-19	5' UTR	0.976866	X	Low
15445	2318	ac-Orf-19	5' UTR	0.976	X	Low
15448	2318	ac-Orf-19	5' UTR	0.960225	X	Low
15452	2321	ac-Orf-19	5' UTR	0.967309	X	Low
15456	2321	ac-Orf-19	5' UTR	0.984298	X	Low
15457	2321	ac-Orf-19	5' UTR	0.976245	X	Low
15469	2340	ac-Orf-19	CDS	0.980697	X	Low
15472	2340	ac-Orf-19	CDS	0.97843	X	Low
15475	2340	ac-Orf-19	CDS	0.975068	X	Low
15477	2341	ac-Orf-19	CDS	0.95488	X	Low
15480	2341	ac-Orf-19	CDS	0.956403	X	Low
15482	2341	ac-Orf-19	CDS	0.966968	X	Low
15485	2341	ac-Orf-19	CDS	0.976629	X	Low
15488	2341	ac-Orf-19	CDS	0.968283	X	Low
15490	2341	ac-Orf-19	CDS	0.976342	X	Low
15495	2374	ac-Orf-19	CDS	0.976995	X	Low
15501	2375	ac-Orf-19	CDS	0.973797	X	Low
15503	2375	ac-Orf-19	CDS	0.967727	X	Low
15505	2375	ac-Orf-19	CDS	0.974038	X	Low
15507	2376	ac-Orf-19	CDS	0.955804	X	Low
15512	2379	ac-Orf-19	CDS	0.963544	X	Low
15516	2379	ac-Orf-19	CDS	0.971397	X	Low
15517	2379	ac-Orf-19	CDS	0.978928	X	Low
15518	2380	ac-Orf-19	CDS	0.972663	X	Low
15522	2490	ac-Orf-19	CDS	0.960691	X	Low
15525	2492	ac-Orf-19	CDS	0.965709	X	Low
15534	2572	ac-Orf-19	CDS	0.982781	X	Low
15535	2574	ac-Orf-19	CDS	0.970276	X	Low
15539	2627	ac-Orf-19	CDS	0.976549	X	Low
15545	2652	ac-Orf-19	CDS	0.963885	X	Low
15547	2655	ac-Orf-19	CDS	0.974073	X	Low
15559	2743	ac-Orf-19	CDS	0.963608	X	Low
15565	2743	ac-Orf-19	CDS	0.97383	X	Low
15567	2743	ac-Orf-19	CDS	0.971543	X	Low
15568	2743	ac-Orf-19	CDS	0.979191	X	Low
15571	2743	ac-Orf-19	CDS	0.980312	X	Low
15573	2745	ac-Orf-19	CDS	0.974279	X	Low
15583	2913	ac-Orf-19	CDS	0.937429	X	Low
15585	2920	ac-Orf-19	CDS	0.963695	X	Low
15590	3020	ac-Orf-19	CDS	0.945019	X	Low
15618	3104	ac-Orf-19	CDS	0.964344	X	Low
15619	3104	ac-Orf-19	CDS	0.982249	X	Low
15621	3105	ac-Orf-19	CDS	0.971855	X	Low
15625	3217	ac-Orf-19	CDS	0.96281	X	Low
15634	3284	ac-Orf-19	CDS	0.965257	X	Low
15637	3286	ac-Orf-19	CDS	0.963843	X	Low
15639	3286	ac-Orf-19	CDS	0.975329	X	Low
15646	3451	ac-Orf-19	CDS	0.966018	X	Low
15649	3453	ac-Orf-19	CDS	0.967418	X	Low
15656	3490	ac-Orf-19	CDS	0.949701	X	Low
15658	3492	ac-Orf-19	CDS	0.961216	X	Low
15661	3501	ac-Orf-19	CDS	0.954696	X	Low
15683	3911	ac-Orf-19	CDS	0.96893	X	Low
15703	3985	ac-Orf-19	CDS	0.97693	X	Low
15706	3985	ac-Orf-19	CDS	0.942235	X	Low
15711	3986	ac-Orf-19	CDS	0.971498	X	Low
15715	3975	ac-Orf-19	CDS	0.951497	X	Low
15718	3974	ac-Orf-19	CDS	0.977303	X	Low
15721	3974	ac-Orf-19	CDS	0.977345	X	Low
15729	3988	ac-Orf-19	CDS	0.956275	X	Low
15734	3991	ac-Orf-19	CDS	0.969476	X	Low
15737	3990	ac-Orf-19	CDS	0.952558	X	Low
15750	3985	ac-Orf-19	CDS	0.965678	X	Low
15751	3984	ac-Orf-19	CDS	0.964141	X	Low
15754	3984	ac-Orf-19	CDS	0.961869	X	Low
15803	3665	ac-Orf-19	3' UTR	0.969498	X	Low
15809	3299	ac-Orf-19	3' UTR	0.972321	X	Low
15814	2290	ac-Orf-19	3' UTR	0.913023	X	Low
15846	173	ac-Orf-19	3' UTR	0.969388	X	Low
15860	150	ac-Orf-19	3' UTR	0.975309	X	Low
20035	91	ac-F	CDS	0.96	X	Low
20072	95	ac-F	CDS	0.964286	X	Low
20075	95	ac-F	CDS	0.925926	X	Low
20078	95	ac-F	CDS	1	X	None
20081	95	ac-F	CDS	1	X	None
20084	95	ac-F	CDS	1	X	None
20085	95	ac-F	CDS	1	X	None
20094	97	ac-F	CDS	0.931034	X	Low
20104	98	ac-F	CDS	0.967742	X	Low
20107	98	ac-F	CDS	1	X	None
20108	98	ac-F	CDS	0.965517	X	Low
20110	98	ac-F	CDS	0.964286	X	Low
20111	98	ac-F	CDS	1	X	None
20121	106	ac-F	CDS	0.972222	X	Low
20122	106	ac-F	CDS	1	X	None
20125	107	ac-F	CDS	0.923077	X	Low
20132	107	ac-F	CDS	0.947368	X	Low
20140	107	ac-F	CDS	1	X	None
20141	107	ac-F	CDS	0.972222	X	Low
20142	107	ac-F	CDS	1	X	None
20145	107	ac-F	CDS	0.974359	X	Low
20146	107	ac-F	CDS	0.972973	X	Low
20147	107	ac-F	CDS	1	X	None
20157	116	ac-F	CDS	0.976744	X	Low
20160	116	ac-F	CDS	0.829268	X	Medium
20163	116	ac-F	CDS	0.945946	X	Low
20164	116	ac-F	CDS	1	X	None
20166	116	ac-F	CDS	0.98	X	Low
20175	119	ac-F	CDS	0.979592	X	Low
20177	119	ac-F	CDS	0.961538	X	Low
20189	118	ac-F	CDS	0.916667	X	Low
20191	117	ac-F	CDS	1	X	None
20194	117	ac-F	CDS	0.979167	X	Low
20197	117	ac-F	CDS	0.98	X	Low
20199	117	ac-F	CDS	1	X	None
20200	117	ac-F	CDS	1	X	None
20201	117	ac-F	CDS	0.978723	X	Low
20202	117	ac-F	CDS	0.98	X	Low
20205	117	ac-F	CDS	0.979167	X	Low
20214	117	ac-F	CDS	0.965517	X	Low
20217	117	ac-F	CDS	1	X	None
20221	117	ac-F	CDS	0.92	X	Low
20231	117	ac-F	CDS	0.979592	X	Low
20233	117	ac-F	CDS	0.9375	X	Low
20234	117	ac-F	CDS	0.98	X	Low
20237	117	ac-F	CDS	0.958333	X	Low
20240	117	ac-F	CDS	0.956522	X	Low
20242	117	ac-F	CDS	0.954545	X	Low
20245	117	ac-F	CDS	0.956522	X	Low
20247	117	ac-F	CDS	0.931818	X	Low
20248	117	ac-F	CDS	0.958333	X	Low
20249	117	ac-F	CDS	0.979167	X	Low
20252	117	ac-F	CDS	0.938776	X	Low
20258	133	ac-F	CDS	0.984375	X	Low
20260	133	ac-F	CDS	0.984127	X	Low
20262	133	ac-F	CDS	0.983333	X	Low
20267	141	ac-F	CDS	0.970588	X	Low
20270	142	ac-F	CDS	0.971014	X	Low
20278	143	ac-F	CDS	0.985507	X	None
20279	143	ac-F	CDS	0.985915	X	None
20281	143	ac-F	CDS	0.96875	X	Low
20282	143	ac-F	CDS	0.941176	X	Low
20294	195	ac-F	CDS	0.94958	X	Low
20296	196	ac-F	CDS	0.941176	X	Low
20303	206	ac-F	CDS	0.968504	X	Low
20305	206	ac-F	CDS	0.96124	X	Low
20308	206	ac-F	CDS	0.938462	X	Low
20315	224	ac-F	CDS	0.984848	X	Low
20316	224	ac-F	CDS	0.979592	X	Low
20321	263	ac-F	CDS	0.865031	X	Medium
20348	328	ac-F	CDS	0.937759	X	Low
20361	351	ac-F	CDS	0.953668	X	Low
20367	374	ac-F	CDS	0.960993	X	Low
20370	374	ac-F	CDS	0.976271	X	Low
20374	396	ac-F	CDS	0.977419	X	Low
20381	407	ac-F	CDS	0.972509	X	Low
20391	457	ac-F	CDS	0.943953	X	Low
20396	471	ac-F	CDS	0.97654	X	Low
20405	484	ac-F	CDS	0.949735	X	Low
20417	527	ac-F	CDS	0.962085	X	Low
20419	529	ac-F	CDS	0.964953	X	Low
20426	567	ac-F	CDS	0.933619	X	Low
20441	613	ac-F	CDS	0.966862	X	Low
20445	628	ac-F	CDS	0.97456	X	Low
20449	642	ac-F	CDS	0.95098	X	Low
20453	651	ac-F	CDS	0.948582	X	Low
20463	670	ac-F	CDS	0.97048	X	Low
20464	670	ac-F	CDS	0.979021	X	Low
20474	719	ac-F	CDS	0.960976	X	Low
20480	742	ac-F	CDS	0.971014	X	Low
20490	788	ac-F	CDS	0.970219	X	Low
20491	788	ac-F	CDS	0.966102	X	Low
20496	789	ac-F	CDS	0.965204	X	Low
20497	789	ac-F	CDS	0.958092	X	Low
20504	789	ac-F	CDS	0.957661	X	Low
20505	789	ac-F	CDS	0.987539	X	None
20506	789	ac-F	CDS	0.976945	X	Low
20511	841	ac-F	CDS	0.96615	X	Low
20516	851	ac-F	CDS	0.95952	X	Low
20547	919	ac-F	CDS	0.95871	X	Low
20548	919	ac-F	CDS	0.968293	X	Low
20558	919	ac-F	CDS	0.955102	X	Low
20559	919	ac-F	CDS	0.968672	X	Low
20560	919	ac-F	CDS	0.9694	X	Low
20588	908	ac-F	3' UTR	0.952866	X	Low
22214	89	ac-Orf-26	CDS	1	X	None
22217	89	ac-Orf-26	CDS	0.96	X	Low
22219	89	ac-Orf-26	CDS	1	X	None
22225	89	ac-Orf-26	CDS	0.96	X	Low
22226	89	ac-Orf-26	CDS	0.961538	X	Low
22229	89	ac-Orf-26	CDS	0.96	X	Low
22241	89	ac-Orf-26	CDS	1	X	None
22246	89	ac-Orf-26	CDS	0.96	X	Low
22252	90	ac-Orf-26	CDS	1	X	None
22256	90	ac-Orf-26	CDS	1	X	None
22258	90	ac-Orf-26	CDS	0.958333	X	Low
22261	90	ac-Orf-26	CDS	1	X	None
22265	91	ac-Orf-26	CDS	0.964286	X	Low
22293	91	ac-Orf-26	CDS	0.928571	X	Low
22297	91	ac-Orf-26	CDS	1	X	None
22298	91	ac-Orf-26	CDS	0.964286	X	Low
22304	91	ac-Orf-26	CDS	1	X	None
22313	91	ac-Orf-26	CDS	1	X	None
22317	91	ac-Orf-26	CDS	0.884615	X	Medium
22328	91	ac-Orf-26	CDS	1	X	None
22330	91	ac-Orf-26	CDS	1	X	None
22331	91	ac-Orf-26	CDS	1	X	None
22341	92	ac-Orf-26	CDS	0.928571	X	Low
22349	92	ac-Orf-26	CDS	0.961538	X	Low
22352	92	ac-Orf-26	CDS	1	X	None
22361	93	ac-Orf-26	CDS	1	X	None
22364	93	ac-Orf-26	CDS	0.923077	X	Low
22382	93	ac-Orf-26	CDS	0.958333	X	Low
22384	93	ac-Orf-26	CDS	1	X	None
22388	93	ac-Orf-26	CDS	0.965517	X	Low
22391	93	ac-Orf-26	CDS	0.962963	X	Low
22422	92	ac-Orf-26	CDS	0.962963	X	Low
22425	92	ac-Orf-26	CDS	0.964286	X	Low
22429	92	ac-Orf-26	CDS	0.962963	X	Low
22430	92	ac-Orf-26	CDS	0.964286	X	Low
22433	92	ac-Orf-26	CDS	0.884615	X	Medium
22436	92	ac-Orf-26	CDS	0.925926	X	Low
22441	92	ac-Orf-26	CDS	1	X	None
22445	92	ac-Orf-26	CDS	1	X	None
22457	92	ac-Orf-26	CDS	1	X	None
22476	91	ac-Orf-26	CDS	0.92	X	Low
22478	91	ac-Orf-26	CDS	0.961538	X	Low
23153	90	ac-iap-1	CDS	0.92	X	Low
23154	90	ac-iap-1	CDS	0.96	X	Low
23158	90	ac-iap-1	CDS	0.88	X	Medium
23161	90	ac-iap-1	CDS	1	X	None
23166	90	ac-iap-1	CDS	0.958333	X	Low
23169	90	ac-iap-1	CDS	1	X	None
23171	90	ac-iap-1	CDS	0.88	X	Medium
23179	91	ac-iap-1	CDS	0.92	X	Low
23180	91	ac-iap-1	CDS	1	X	None
23182	92	ac-iap-1	CDS	0.92	X	Low
23201	107	ac-iap-1	CDS	0.95122	X	Low
23224	124	ac-iap-1	CDS	0.925926	X	Low
23229	125	ac-iap-1	CDS	0.965517	X	Low
23231	125	ac-iap-1	CDS	0.982759	X	Low
23237	125	ac-iap-1	CDS	0.964286	X	Low
23241	125	ac-iap-1	CDS	0.981481	X	Low
23243	125	ac-iap-1	CDS	0.888889	X	Medium
23245	125	ac-iap-1	CDS	0.981132	X	Low
23247	125	ac-iap-1	CDS	0.929825	X	Low
23257	132	ac-iap-1	CDS	0.953846	X	Low
23262	132	ac-iap-1	CDS	0.970149	X	Low
23265	132	ac-iap-1	CDS	0.984848	X	Low
23268	132	ac-iap-1	CDS	1	X	None
23277	141	ac-iap-1	CDS	0.972603	X	Low
23283	144	ac-iap-1	CDS	0.933333	X	Low
23285	144	ac-iap-1	CDS	0.959459	X	Low
23286	144	ac-iap-1	CDS	0.987013	X	None
23289	144	ac-iap-1	CDS	0.948052	X	Low
23292	144	ac-iap-1	CDS	0.960526	X	Low
23313	178	ac-iap-1	CDS	0.957447	X	Low
23319	178	ac-iap-1	CDS	0.990196	X	None
23323	178	ac-iap-1	CDS	0.95	X	Low
23325	178	ac-iap-1	CDS	0.972222	X	Low
23329	178	ac-iap-1	CDS	0.954955	X	Low
23331	178	ac-iap-1	CDS	0.981132	X	Low
23332	178	ac-iap-1	CDS	0.944444	X	Low
23335	178	ac-iap-1	CDS	0.981982	X	Low
23337	178	ac-iap-1	CDS	0.962617	X	Low
23340	178	ac-iap-1	CDS	0.972477	X	Low
23342	178	ac-iap-1	CDS	0.980583	X	Low
23343	178	ac-iap-1	CDS	0.981308	X	Low
23347	194	ac-iap-1	CDS	0.966102	X	Low
23353	197	ac-iap-1	CDS	0.991736	X	None
23354	197	ac-iap-1	CDS	0.991736	X	None
23359	207	ac-iap-1	CDS	0.961832	X	Low
23362	207	ac-iap-1	CDS	0.948148	X	Low
23370	213	ac-iap-1	CDS	0.986014	X	None
23376	215	ac-iap-1	CDS	0.979452	X	Low
23380	219	ac-iap-1	CDS	0.985714	X	None
23401	273	ac-iap-1	CDS	0.945946	X	Low
23410	281	ac-iap-1	CDS	0.968912	X	Low
23411	281	ac-iap-1	CDS	0.985222	X	None
23414	282	ac-iap-1	CDS	0.971014	X	Low
23419	287	ac-iap-1	CDS	0.976303	X	Low
23422	287	ac-iap-1	CDS	0.995238	X	None
23427	288	ac-iap-1	CDS	0.976526	X	Low
23430	288	ac-iap-1	CDS	0.976303	X	Low
23432	288	ac-iap-1	CDS	0.942029	X	Low
23433	288	ac-iap-1	CDS	0.963801	X	Low
23473	306	ac-lef6	CDS	0.977876	X	Low
23476	306	ac-lef6	CDS	0.948837	X	Low
23482	281	ac-lef6	CDS	0.955882	X	Low
23485	281	ac-lef6	CDS	0.969697	X	Low
23488	282	ac-lef6	CDS	0.961538	X	Low
23491	282	ac-lef6	CDS	0.966507	X	Low
23512	181	ac-lef6	CDS	0.967033	X	Low
23514	181	ac-lef6	CDS	1	X	None
23515	181	ac-lef6	CDS	0.965116	X	Low
23531	184	ac-lef6	CDS	0.941748	X	Low
23538	183	ac-lef6	CDS	0.991071	X	None
23540	183	ac-lef6	CDS	0.964286	X	Low
23541	183	ac-lef6	CDS	0.973451	X	Low
23554	177	ac-lef6	CDS	1	X	None
23557	177	ac-lef6	CDS	0.978723	X	Low
23560	177	ac-lef6	CDS	0.990196	X	None
23563	177	ac-lef6	CDS	0.967742	X	Low
23569	177	ac-lef6	CDS	0.979381	X	Low
23572	177	ac-lef6	CDS	0.97	X	Low
23575	177	ac-lef6	CDS	0.990385	X	None
23577	177	ac-lef6	CDS	0.989011	X	None
23579	177	ac-lef6	CDS	0.99	X	None
23581	177	ac-lef6	CDS	0.947368	X	Low
23585	178	ac-lef6	CDS	0.970588	X	Low
23588	178	ac-lef6	CDS	0.938144	X	Low
23591	178	ac-lef6	CDS	0.978495	X	Low
23593	178	ac-lef6	CDS	0.941176	X	Low
23597	178	ac-lef6	CDS	0.956044	X	Low
23602	178	ac-lef6	CDS	0.920792	X	Low
23606	176	ac-lef6	CDS	0.928571	X	Low
23608	176	ac-lef6	CDS	0.96875	X	Low
23610	176	ac-lef6	CDS	0.948454	X	Low
23611	176	ac-lef6	CDS	0.979798	X	Low
23614	176	ac-lef6	CDS	0.979592	X	Low
23618	182	ac-lef6	CDS	0.961538	X	Low
23627	185	ac-lef6	CDS	0.940594	X	Low
23629	185	ac-lef6	CDS	0.980392	X	Low
23632	185	ac-lef6	CDS	0.942857	X	Low
23635	185	ac-lef6	CDS	0.952381	X	Low
23638	186	ac-lef6	CDS	0.95283	X	Low
23644	186	ac-lef6	CDS	0.96	X	Low
23647	186	ac-lef6	CDS	0.958763	X	Low
23651	186	ac-lef6	CDS	1	X	None
23652	186	ac-lef6	CDS	0.981651	X	Low
23653	186	ac-lef6	CDS	1	X	None
23659	196	ac-lef6	CDS	0.957627	X	Low
23661	196	ac-lef6	CDS	0.973684	X	Low
23671	198	ac-lef6	CDS	0.976744	X	Low
23673	198	ac-lef6	CDS	0.964602	X	Low
23675	198	ac-lef6	CDS	0.966102	X	Low
23678	198	ac-lef6	CDS	0.963964	X	Low
23679	198	ac-lef6	CDS	0.966387	X	Low
23683	198	ac-lef6	CDS	0.966387	X	Low
23686	198	ac-lef6	CDS	0.982456	X	Low
23691	198	ac-lef6	CDS	0.991304	X	None
23696	198	ac-lef6	CDS	0.990909	X	None
23698	198	ac-lef6	CDS	0.95	X	Low
23700	198	ac-lef6	CDS	0.991453	X	None
23702	198	ac-lef6	CDS	0.991453	X	None
23704	198	ac-lef6	CDS	0.95082	X	Low
23707	198	ac-lef6	CDS	0.99115	X	None
23709	198	ac-lef6	CDS	0.947826	X	Low
23712	198	ac-lef6	CDS	0.956522	X	Low
23716	201	ac-lef6	CDS	0.957627	X	Low
23720	201	ac-lef6	CDS	0.983051	X	Low
23724	201	ac-lef6	CDS	0.95935	X	Low
23725	201	ac-lef6	CDS	0.950413	X	Low
23728	201	ac-lef6	CDS	0.991667	X	None
23731	204	ac-lef6	CDS	0.943089	X	Low
23733	204	ac-lef6	CDS	0.975207	X	Low
23735	205	ac-lef6	CDS	0.929134	X	Low
23738	207	ac-lef6	CDS	0.946154	X	Low
23749	217	ac-lef6	CDS	0.953488	X	Low
23750	217	ac-lef6	CDS	0.935252	X	Low
23752	217	ac-lef6	CDS	0.962963	X	Low
23758	217	ac-lef6	CDS	0.985075	X	None
23761	217	ac-lef6	CDS	0.96063	X	Low
23765	216	ac-lef6	CDS	0.956522	X	Low
23768	216	ac-lef6	CDS	0.962963	X	Low
23769	216	ac-lef6	CDS	0.955882	X	Low
23771	216	ac-lef6	CDS	0.969231	X	Low
23773	216	ac-lef6	CDS	0.952	X	Low
23774	216	ac-lef6	CDS	0.985075	X	None
23776	218	ac-lef6	CDS	0.934066	X	Low
23778	220	ac-lef6	CDS	0.953125	X	Low
23787	282	ac-lef6	CDS	0.980392	X	Low
23789	282	ac-lef6	CDS	0.977612	X	Low
23790	282	ac-lef6	CDS	0.970149	X	Low
23792	282	ac-lef6	CDS	0.985149	X	None
23794	285	ac-lef6	CDS	0.932642	X	Low
23800	368	ac-lef6	CDS	0.968531	X	Low
23814	417	ac-lef6	CDS	0.945946	X	Low
23817	417	ac-lef6	CDS	0.981928	X	Low
23820	417	ac-lef6	CDS	0.981481	X	Low
23822	417	ac-lef6	CDS	0.971787	X	Low
23823	417	ac-lef6	CDS	0.985119	X	None
23824	417	ac-lef6	CDS	0.976471	X	Low
23828	418	ac-lef6	CDS	0.956923	X	Low
23829	418	ac-lef6	CDS	0.975976	X	Low
23831	421	ac-lef6	CDS	0.961988	X	Low
23833	423	ac-lef6	CDS	0.967742	X	Low
23836	430	ac-lef6	CDS	0.965217	X	Low
23839	439	ac-lef6	CDS	0.941176	X	Low
23852	746	ac-lef6	CDS	0.967742	X	Low
23858	747	ac-lef6	CDS	0.964006	X	Low
23863	747	ac-lef6	CDS	0.960184	X	Low
23865	747	ac-lef6	CDS	0.957006	X	Low
23866	747	ac-lef6	CDS	0.981818	X	Low
23867	747	ac-lef6	CDS	0.966514	X	Low
23872	750	ac-lef6	CDS	0.975232	X	Low
23873	750	ac-lef6	CDS	0.969925	X	Low
23875	751	ac-lef6	CDS	0.972603	X	Low
23878	754	ac-lef6	CDS	0.955108	X	Low
23881	759	ac-lef6	CDS	0.95559	X	Low
23884	767	ac-lef6	CDS	0.958395	X	Low
23887	770	ac-lef6	CDS	0.959941	X	Low
23890	779	ac-lef6	CDS	0.942393	X	Low
23893	796	ac-lef6	CDS	0.961593	X	Low
23896	807	ac-lef6	CDS	0.948864	X	Low
23911	1354	ac-lef6	CDS	0.973087	X	Low
23917	1402	ac-lef6	CDS	0.971888	X	Low
23920	1402	ac-lef6	CDS	0.976135	X	Low
23924	1413	ac-lef6	CDS	0.959874	X	Low
23929	1414	ac-lef6	CDS	0.924222	X	Low
23931	1414	ac-lef6	CDS	0.984563	X	Low
23951	1418	ac-lef6	CDS	0.972456	X	Low
23954	1418	ac-lef6	CDS	0.977273	X	Low
23959	1418	ac-lef6	CDS	0.977795	X	Low
23962	1418	ac-lef6	CDS	0.967409	X	Low
23981	1419	ac-lef6	CDS	0.958978	X	Low
23989	1418	ac-lef6	3' UTR	0.949035	X	Low
24016	1400	ac-lef6	3' UTR	0.952724	X	Low
26772	103	ac-sod	3' UTR	0.925926	X	Low
26781	103	ac-sod	3' UTR	0.964286	X	Low
26783	103	ac-sod	3' UTR	1	X	None
26795	105	ac-sod	3' UTR	0.961538	X	Low
26810	110	ac-sod	3' UTR	0.83871	X	Medium
26812	110	ac-sod	3' UTR	0.935484	X	Low
26823	113	ac-sod	3' UTR	0.88	X	Medium
26828	113	ac-sod	3' UTR	0.878788	X	Medium
26833	113	ac-sod	3' UTR	0.83871	X	Medium
26835	113	ac-sod	3' UTR	0.852941	X	Medium
26837	113	ac-sod	3' UTR	0.787879	X	Medium
26842	113	ac-sod	3' UTR	0.75	X	Medium
26853	116	ac-sod	3' UTR	0.727273	X	Medium
26856	116	ac-sod	3' UTR	0.571429	X	Medium
26863	117	ac-sod	3' UTR	0.736842	X	Medium
26865	117	ac-sod	3' UTR	0.657895	X	Medium
26867	117	ac-sod	3' UTR	0.684211	X	Medium
26871	121	ac-sod	3' UTR	0.756098	X	Medium
26884	129	ac-sod	3' UTR	0.916667	X	Low
26896	134	ac-sod	3' UTR	0.866667	X	Medium
26901	137	ac-sod	3' UTR	0.96	X	Low
26908	139	ac-sod	3' UTR	0.96	X	Low
26911	139	ac-sod	3' UTR	0.975	X	Low
26917	139	ac-sod	3' UTR	0.918367	X	Low
26919	139	ac-sod	3' UTR	0.910714	X	Low
26921	139	ac-sod	3' UTR	0.964286	X	Low
26931	146	ac-sod	3' UTR	0.932203	X	Low
26933	146	ac-sod	3' UTR	0.965517	X	Low
26937	148	ac-sod	3' UTR	0.951613	X	Low
26947	149	ac-sod	3' UTR	0.864407	X	Medium
26949	149	ac-sod	3' UTR	0.854839	X	Medium
26959	156	ac-sod	3' UTR	0.745098	X	Medium
26964	157	ac-sod	3' UTR	0.797101	X	Medium
26969	158	ac-sod	3' UTR	0.707692	X	Medium
26971	159	ac-sod	3' UTR	0.676056	X	Medium
26973	160	ac-sod	3' UTR	0.542857	X	Medium
26978	164	ac-sod	3' UTR	0.621622	X	Medium
26989	174	ac-sod	3' UTR	0.537634	X	Medium
26992	174	ac-sod	3' UTR	0.538462	X	Medium
27001	176	ac-sod	3' UTR	0.591837	X	Medium
27003	177	ac-sod	3' UTR	0.622449	X	Medium
27007	177	ac-sod	3' UTR	0.554348	X	Medium
27020	193	ac-sod	3' UTR	0.685185	X	Medium
27037	198	ac-sod	3' UTR	0.717949	X	Medium
27048	200	ac-sod	3' UTR	0.641975	X	Medium
27053	200	ac-sod	3' UTR	0.752137	X	Medium
27058	200	ac-sod	3' UTR	0.66129	X	Medium
27060	200	ac-sod	3' UTR	0.626984	X	Medium
27062	200	ac-sod	3' UTR	0.483607	X	Medium
27067	200	ac-sod	3' UTR	0.508065	X	Medium
27078	202	ac-sod	3' UTR	0.544715	X	Medium
27081	202	ac-sod	3' UTR	0.589744	X	Medium
27090	202	ac-sod	3' UTR	0.669291	X	Medium
27092	202	ac-sod	3' UTR	0.693548	X	Medium
27096	202	ac-sod	3' UTR	0.677966	X	Medium
27109	203	ac-sod	3' UTR	0.813008	X	Medium
27115	203	ac-sod	3' UTR	0.967742	X	Low
28901	106	ac-v-ubi	5' UTR	0.977273	X	Low
28911	114	ac-v-ubi	5' UTR	0.882353	X	Medium
28914	114	ac-v-ubi	5' UTR	0.938776	X	Low
28918	114	ac-v-ubi	5' UTR	0.960784	X	Low
28920	114	ac-v-ubi	5' UTR	0.95	X	Low
28923	114	ac-v-ubi	5' UTR	0.977778	X	Low
28927	114	ac-v-ubi	5' UTR	0.980392	X	Low
28929	114	ac-v-ubi	5' UTR	0.98	X	Low
28932	114	ac-v-ubi	5' UTR	0.942308	X	Low
28935	114	ac-v-ubi	5' UTR	0.921569	X	Low
28936	114	ac-v-ubi	5' UTR	0.980392	X	Low
28950	127	ac-v-ubi	5' UTR	0.967213	X	Low
28951	127	ac-v-ubi	5' UTR	0.968254	X	Low
28953	127	ac-v-ubi	5' UTR	0.946429	X	Low
28957	132	ac-v-ubi	5' UTR	0.920635	X	Low
28966	142	ac-v-ubi	5' UTR	0.932432	X	Low
28972	143	ac-v-ubi	5' UTR	0.961039	X	Low
28973	143	ac-v-ubi	5' UTR	0.949367	X	Low
28991	153	ac-v-ubi	5' UTR	0.926829	X	Low
29005	154	ac-v-ubi	5' UTR	0.976744	X	Low
29008	154	ac-v-ubi	5' UTR	0.929412	X	Low
29009	154	ac-v-ubi	5' UTR	0.977273	X	Low
29011	154	ac-v-ubi	5' UTR	0.931818	X	Low
29012	154	ac-v-ubi	5' UTR	0.967033	X	Low
29018	155	ac-v-ubi	5' UTR	0.977528	X	Low
29020	155	ac-v-ubi	5' UTR	0.91954	X	Low
29025	155	ac-v-ubi	5' UTR	0.963415	X	Low
29026	155	ac-v-ubi	5' UTR	0.987952	X	None
29028	155	ac-v-ubi	5' UTR	0.944444	X	Low
29029	155	ac-v-ubi	5' UTR	0.978022	X	Low
29032	155	ac-v-ubi	5' UTR	0.954023	X	Low
29041	172	ac-v-ubi	5' UTR	0.936842	X	Low
29047	173	ac-v-ubi	5' UTR	0.951456	X	Low
29049	173	ac-v-ubi	5' UTR	0.945946	X	Low
29053	174	ac-v-ubi	5' UTR	0.948454	X	Low
29055	174	ac-v-ubi	5' UTR	0.933333	X	Low
29058	174	ac-v-ubi	5' UTR	0.962617	X	Low
29061	174	ac-v-ubi	5' UTR	0.939394	X	Low
29062	175	ac-v-ubi	5' UTR	0.970874	X	Low
29068	209	ac-v-ubi	5' UTR	0.957746	X	Low
29094	327	ac-v-ubi	CDS	0.85259	X	Medium
29102	327	ac-v-ubi	CDS	0.945148	X	Low
29105	327	ac-v-ubi	CDS	0.951327	X	Low
29110	327	ac-v-ubi	CDS	0.933071	X	Low
29116	328	ac-v-ubi	CDS	0.927419	X	Low
29120	328	ac-v-ubi	CDS	0.919492	X	Low
29125	328	ac-v-ubi	CDS	0.927039	X	Low
29126	328	ac-v-ubi	CDS	0.938525	X	Low
29131	328	ac-v-ubi	CDS	0.948413	X	Low
29132	328	ac-v-ubi	CDS	0.957198	X	Low
29134	328	ac-v-ubi	CDS	0.913725	X	Low
29135	328	ac-v-ubi	CDS	0.925781	X	Low
29140	328	ac-v-ubi	CDS	0.940711	X	Low
29145	328	ac-v-ubi	CDS	0.942149	X	Low
29146	328	ac-v-ubi	CDS	0.956175	X	Low
29147	328	ac-v-ubi	CDS	0.945946	X	Low
29149	328	ac-v-ubi	CDS	0.929134	X	Low
29155	328	ac-v-ubi	CDS	0.935743	X	Low
29161	328	ac-v-ubi	CDS	0.947581	X	Low
29162	328	ac-v-ubi	CDS	0.952569	X	Low
29166	328	ac-v-ubi	CDS	0.933036	X	Low
29172	331	ac-v-ubi	CDS	0.886792	X	Medium
29182	331	ac-v-ubi	CDS	0.939024	X	Low
29183	331	ac-v-ubi	CDS	0.961538	X	Low
29199	331	ac-v-ubi	CDS	0.930435	X	Low
29200	331	ac-v-ubi	CDS	0.960474	X	Low
29201	331	ac-v-ubi	CDS	0.953125	X	Low
29208	332	ac-v-ubi	CDS	0.947791	X	Low
29211	332	ac-v-ubi	CDS	0.939759	X	Low
29217	332	ac-v-ubi	CDS	0.963265	X	Low
29222	332	ac-v-ubi	CDS	0.951923	X	Low
29227	333	ac-v-ubi	CDS	0.969828	X	Low
29231	333	ac-v-ubi	CDS	0.948718	X	Low
29235	333	ac-v-ubi	CDS	0.908	X	Low
29238	333	ac-v-ubi	CDS	0.914163	X	Low
29248	332	ac-v-ubi	CDS	0.982063	X	Low
29249	332	ac-v-ubi	CDS	0.966102	X	Low
29254	332	ac-v-ubi	CDS	0.957031	X	Low
29260	332	ac-v-ubi	CDS	0.952381	X	Low
29261	332	ac-v-ubi	CDS	0.94697	X	Low
29267	333	ac-v-ubi	CDS	0.931174	X	Low
29274	333	ac-v-ubi	CDS	0.942387	X	Low
29284	333	ac-v-ubi	CDS	0.959514	X	Low
29287	333	ac-v-ubi	CDS	0.904255	X	Low
29289	333	ac-v-ubi	CDS	0.965665	X	Low
29292	333	ac-v-ubi	CDS	0.948819	X	Low
29294	333	ac-v-ubi	CDS	0.935606	X	Low
29304	333	ac-v-ubi	CDS	0.868914	X	Medium
29310	333	ac-v-ubi	CDS	0.888462	X	Medium
29331	331	ac-v-ubi	3' UTR	0.83871	X	Medium
29343	318	ac-v-ubi	3' UTR	0.965665	X	Low
29344	317	ac-v-ubi	3' UTR	0.975309	X	Low
34715	111	ac-gta	CDS	0.978723	X	Low
34723	128	ac-gta	CDS	1	X	None
34729	131	ac-gta	CDS	0.983333	X	Low
34731	131	ac-gta	CDS	0.953125	X	Low
34748	140	ac-gta	CDS	1	X	None
34754	141	ac-gta	CDS	0.972603	X	Low
34757	141	ac-gta	CDS	1	X	None
34758	141	ac-gta	CDS	0.969231	X	Low
34765	142	ac-gta	CDS	0.96	X	Low
34769	142	ac-gta	CDS	0.972973	X	Low
34770	142	ac-gta	CDS	0.974026	X	Low
34798	150	ac-gta	CDS	0.976471	X	Low
34801	150	ac-gta	CDS	0.964286	X	Low
34804	150	ac-gta	CDS	0.987342	X	None
34806	150	ac-gta	CDS	0.988095	X	None
34809	150	ac-gta	CDS	0.974684	X	Low
34814	150	ac-gta	CDS	0.974359	X	Low
34816	150	ac-gta	CDS	0.939759	X	Low
34850	145	ac-gta	CDS	0.987013	X	None
34852	145	ac-gta	CDS	0.987952	X	None
34855	145	ac-gta	CDS	0.987805	X	None
34860	145	ac-gta	CDS	0.987654	X	None
34869	145	ac-gta	CDS	0.92	X	Low
34872	145	ac-gta	CDS	0.986111	X	None
34876	145	ac-gta	CDS	0.951807	X	Low
34880	145	ac-gta	CDS	1	X	None
34881	145	ac-gta	CDS	0.987805	X	None
34886	145	ac-gta	CDS	0.936709	X	Low
34888	145	ac-gta	CDS	0.988235	X	None
34890	145	ac-gta	CDS	0.97619	X	Low
34904	146	ac-gta	CDS	0.950617	X	Low
36246	88	ac-Orf-44	CDS	1	X	None
36249	88	ac-Orf-44	CDS	1	X	None
36270	90	ac-Orf-44	CDS	1	X	None
36275	90	ac-Orf-44	CDS	0.966667	X	Low
36283	91	ac-Orf-45	5' UTR	0.967742	X	Low
36291	91	ac-Orf-45	CDS	1	X	None
36292	91	ac-Orf-45	CDS	0.9375	X	Low
36295	91	ac-Orf-45	CDS	1	X	None
36309	96	ac-Orf-45	CDS	1	X	None
36310	96	ac-Orf-45	CDS	1	X	None
36322	100	ac-Orf-45	CDS	0.972973	X	Low
36327	100	ac-Orf-45	CDS	0.973684	X	Low
36329	100	ac-Orf-45	CDS	1	X	None
36330	100	ac-Orf-45	CDS	1	X	None
36333	100	ac-Orf-45	CDS	1	X	None
36335	100	ac-Orf-45	CDS	0.974359	X	Low
36341	104	ac-Orf-45	CDS	0.972973	X	Low
36356	104	ac-Orf-45	CDS	1	X	None
36357	104	ac-Orf-45	CDS	1	X	None
36363	104	ac-Orf-45	CDS	0.97619	X	Low
36367	104	ac-Orf-45	CDS	1	X	None
36368	104	ac-Orf-45	CDS	0.896552	X	Medium
36380	105	ac-Orf-45	CDS	1	X	None
36387	105	ac-Orf-45	CDS	0.97619	X	Low
36388	105	ac-Orf-45	CDS	0.95122	X	Low
36391	105	ac-Orf-45	CDS	0.928571	X	Low
36394	105	ac-Orf-45	CDS	0.945946	X	Low
36396	105	ac-Orf-45	CDS	1	X	None
36399	106	ac-Orf-45	CDS	0.921053	X	Low
36409	107	ac-Orf-45	CDS	0.957447	X	Low
36413	107	ac-Orf-45	CDS	0.958333	X	Low
36415	107	ac-Orf-45	CDS	1	X	None
36418	107	ac-Orf-45	CDS	0.977273	X	Low
36422	107	ac-Orf-45	CDS	1	X	None
36425	107	ac-Orf-45	CDS	0.976744	X	Low
36429	107	ac-Orf-45	CDS	0.95	X	Low
36431	107	ac-Orf-45	CDS	0.978261	X	Low
36436	107	ac-Orf-45	CDS	1	X	None
36439	107	ac-Orf-45	CDS	0.978723	X	Low
36442	107	ac-Orf-45	CDS	0.916667	X	Low
36445	107	ac-Orf-45	CDS	0.978261	X	Low
36448	107	ac-Orf-45	CDS	0.979167	X	Low
36451	107	ac-Orf-45	CDS	1	X	None
36452	107	ac-Orf-45	CDS	0.978723	X	Low
36453	107	ac-Orf-45	CDS	1	X	None
36454	107	ac-Orf-45	CDS	1	X	None
36463	117	ac-Orf-45	CDS	0.929825	X	Low
36466	117	ac-Orf-45	CDS	1	X	None
36470	123	ac-Orf-45	CDS	0.967213	X	Low
36475	125	ac-Orf-45	CDS	0.983051	X	Low
36495	128	ac-Orf-45	CDS	0.962264	X	Low
36525	128	ac-Orf-45	CDS	0.984848	X	Low
36543	127	ac-Orf-45	CDS	0.984375	X	Low
36546	127	ac-Orf-45	CDS	1	X	None
36557	133	ac-Orf-45	CDS	0.970149	X	Low
36570	141	ac-Orf-45	CDS	0.948052	X	Low
36572	141	ac-Orf-45	CDS	0.986667	X	None
36574	141	ac-Orf-45	CDS	0.972973	X	Low
36577	141	ac-Orf-45	CDS	0.945946	X	Low
36589	158	ac-Orf-45	CDS	0.922078	X	Low
36598	165	ac-Orf-45	CDS	0.948454	X	Low
36614	182	ac-Orf-45	CDS	0.911504	X	Low
36620	190	ac-Orf-45	CDS	0.903509	X	Low
36623	190	ac-Orf-45	CDS	0.980952	X	Low
36625	190	ac-Orf-45	CDS	0.948276	X	Low
36634	197	ac-Orf-45	CDS	0.969925	X	Low
36636	197	ac-Orf-45	CDS	0.960938	X	Low
36638	197	ac-Orf-45	CDS	0.984962	X	Low
36640	198	ac-Orf-45	CDS	0.912409	X	Low
36645	210	ac-Orf-45	CDS	0.952381	X	Low
36647	210	ac-Orf-45	CDS	0.985915	X	None
36650	210	ac-Orf-45	CDS	0.958333	X	Low
36653	210	ac-Orf-45	CDS	0.951049	X	Low
36656	210	ac-Orf-45	CDS	0.985294	X	None
36674	248	ac-Orf-45	CDS	0.965318	X	Low
36675	248	ac-Orf-45	CDS	0.96	X	Low
36700	338	ac-Orf-45	CDS	0.939914	X	Low
36720	362	ac-Orf-45	CDS	0.960854	X	Low
36726	378	ac-Orf-45	CDS	0.957895	X	Low
36735	411	ac-Orf-45	CDS	0.960366	X	Low
36738	412	ac-Orf-45	CDS	0.953416	X	Low
36752	476	ac-Orf-45	CDS	0.964286	X	Low
36754	476	ac-Orf-45	CDS	0.969072	X	Low
36756	476	ac-Orf-45	CDS	0.984375	X	Low
36760	481	ac-Orf-45	CDS	0.964187	X	Low
36763	481	ac-Orf-45	CDS	0.936111	X	Low
36769	510	ac-Orf-45	CDS	0.944737	X	Low
36781	637	ac-Orf-45	CDS	0.947589	X	Low
36795	691	ac-Orf-45	CDS	0.940663	X	Low
36806	733	ac-Orf-45	CDS	0.966507	X	Low
36826	3142	ac-Orf-45	CDS	0.970408	X	Low
36836	3205	ac-Orf-45	CDS	0.918811	X	Low
36839	3209	ac-Orf-45	CDS	0.908769	X	Low
36843	3221	ac-Orf-45	CDS	0.90813	X	Low
36846	3224	ac-Orf-45	CDS	0.903382	X	Low
36851	3220	ac-Orf-45	CDS	0.89654	X	Medium
36855	3218	ac-Orf-45	CDS	0.89821	X	Medium
36870	3218	ac-Orf-45	3' UTR	0.898489	X	Medium
36903	3217	ac-Orf-45	3' UTR	0.904432	X	Low
36904	3217	ac-Orf-45	3' UTR	0.91106	X	Low
36908	3217	ac-Orf-45	3' UTR	0.911133	X	Low
36915	3213	ac-Orf-45	3' UTR	0.90465	X	Low
36932	2975	ac-Orf-45	3' UTR	0.918725	X	Low
36933	2970	ac-Orf-45	3' UTR	0.906394	X	Low
36942	132	ac-Orf-45	3' UTR	0.4	X	Medium
38652	107	ac-odv-e66	CDS	1	X	None
38655	107	ac-odv-e66	CDS	1	X	None
38662	108	ac-odv-e66	CDS	0.964286	X	Low
38666	108	ac-odv-e66	CDS	1	X	None
38674	108	ac-odv-e66	CDS	1	X	None
38681	118	ac-odv-e66	CDS	0.931034	X	Low
38696	125	ac-odv-e66	CDS	1	X	None
38697	125	ac-odv-e66	CDS	0.955556	X	Low
38700	125	ac-odv-e66	CDS	0.953488	X	Low
38706	130	ac-odv-e66	CDS	0.979167	X	Low
38718	132	ac-odv-e66	CDS	0.977778	X	Low
38724	136	ac-odv-e66	CDS	0.961538	X	Low
38727	136	ac-odv-e66	CDS	0.980392	X	Low
38730	136	ac-odv-e66	CDS	1	X	None
38738	148	ac-odv-e66	CDS	0.983333	X	Low
38739	148	ac-odv-e66	CDS	0.955224	X	Low
38740	148	ac-odv-e66	CDS	0.985075	X	None
38752	155	ac-odv-e66	CDS	0.983051	X	Low
38753	155	ac-odv-e66	CDS	0.985915	X	None
38754	157	ac-odv-e66	CDS	0.96	X	Low
38766	183	ac-odv-e66	CDS	0.966292	X	Low
38778	196	ac-odv-e66	CDS	0.921569	X	Low
38786	196	ac-odv-e66	CDS	0.967033	X	Low
38790	197	ac-odv-e66	CDS	0.916667	X	Low
38795	199	ac-odv-e66	CDS	1	X	None
38798	199	ac-odv-e66	CDS	0.982456	X	Low
38802	203	ac-odv-e66	CDS	0.958678	X	Low
38808	209	ac-odv-e66	CDS	0.952381	X	Low
38810	209	ac-odv-e66	CDS	0.983333	X	Low
38813	209	ac-odv-e66	CDS	0.968992	X	Low
38818	209	ac-odv-e66	CDS	0.975207	X	Low
38819	209	ac-odv-e66	CDS	0.976378	X	Low
38826	215	ac-odv-e66	CDS	0.961538	X	Low
38840	222	ac-odv-e66	CDS	0.989011	X	None
38841	222	ac-odv-e66	CDS	0.966102	X	Low
38844	222	ac-odv-e66	CDS	0.968992	X	Low
38846	222	ac-odv-e66	CDS	0.973451	X	Low
38847	222	ac-odv-e66	CDS	0.978261	X	Low
38849	222	ac-odv-e66	CDS	1	X	None
38853	222	ac-odv-e66	CDS	0.985185	X	None
38856	222	ac-odv-e66	CDS	0.968992	X	Low
38860	222	ac-odv-e66	CDS	0.962963	X	Low
38861	224	ac-odv-e66	CDS	0.942857	X	Low
38864	224	ac-odv-e66	CDS	0.937008	X	Low
38869	227	ac-odv-e66	CDS	0.958042	X	Low
38874	227	ac-odv-e66	CDS	0.944954	X	Low
38876	227	ac-odv-e66	CDS	0.972789	X	Low
38878	227	ac-odv-e66	CDS	0.970588	X	Low
38879	228	ac-odv-e66	CDS	0.985612	X	None
38882	231	ac-odv-e66	CDS	0.944828	X	Low
38889	297	ac-odv-e66	CDS	0.888298	X	Medium
38904	382	ac-odv-e66	CDS	0.979522	X	Low
38910	441	ac-odv-e66	CDS	0.959184	X	Low
38919	457	ac-odv-e66	CDS	0.955556	X	Low
38922	457	ac-odv-e66	CDS	0.986339	X	None
38925	457	ac-odv-e66	CDS	0.975275	X	Low
38927	457	ac-odv-e66	CDS	0.989071	X	None
38938	536	ac-odv-e66	CDS	0.957845	X	Low
38987	590	ac-odv-e66	3' UTR	0.947743	X	Low
38994	590	ac-odv-e66	3' UTR	0.956967	X	Low
38998	590	ac-odv-e66	3' UTR	0.97137	X	Low
39005	588	ac-odv-e66	3' UTR	0.955882	X	Low
39007	588	ac-odv-e66	3' UTR	0.9447	X	Low
39014	587	ac-odv-e66	3' UTR	0.965885	X	Low
39032	587	ac-odv-e66	3' UTR	0.950562	X	Low
39049	583	ac-odv-e66	3' UTR	0.918495	X	Low
46497	124	ac-Orf-55	5' UTR	1	X	None
46502	135	ac-Orf-55	5' UTR	0.967213	X	Low
46504	135	ac-Orf-55	5' UTR	0.96875	X	Low
46515	142	ac-Orf-55	5' UTR	0.971014	X	Low
46516	142	ac-Orf-55	5' UTR	1	X	None
46519	143	ac-Orf-55	5' UTR	0.970149	X	Low
46527	159	ac-Orf-55	5' UTR	0.954023	X	Low
46536	162	ac-Orf-55	5' UTR	0.973333	X	Low
46537	162	ac-Orf-55	5' UTR	0.938272	X	Low
46539	162	ac-Orf-55	5' UTR	0.977273	X	Low
46543	166	ac-Orf-55	5' UTR	0.94186	X	Low
46557	172	ac-Orf-55	CDS	0.967033	X	Low
46559	173	ac-Orf-55	CDS	0.956522	X	Low
46573	187	ac-Orf-55	CDS	0.969697	X	Low
46579	187	ac-Orf-55	CDS	0.982301	X	Low
46581	187	ac-Orf-55	CDS	0.962617	X	Low
46591	190	ac-Orf-55	CDS	0.936937	X	Low
46603	193	ac-Orf-55	CDS	0.957627	X	Low
46606	193	ac-Orf-55	CDS	0.966942	X	Low
46614	220	ac-Orf-55	CDS	0.94697	X	Low
46617	220	ac-Orf-55	CDS	0.978723	X	Low
46620	220	ac-Orf-55	CDS	0.971631	X	Low
46626	223	ac-Orf-55	CDS	0.979866	X	Low
46629	223	ac-Orf-55	CDS	0.978873	X	Low
46633	224	ac-Orf-55	CDS	0.978723	X	Low
46635	224	ac-Orf-55	CDS	0.986486	X	None
46636	225	ac-Orf-55	CDS	0.986755	X	None
46641	242	ac-Orf-55	CDS	0.915493	X	Low
46657	323	ac-Orf-55	CDS	0.949791	X	Low
46666	336	ac-Orf-55	CDS	0.95	X	Low
46671	336	ac-Orf-55	CDS	0.975124	X	Low
46680	344	ac-Orf-55	CDS	0.941909	X	Low
46693	350	ac-Orf-55	CDS	0.996047	X	None
46694	350	ac-Orf-55	CDS	0.988636	X	None
46697	350	ac-Orf-55	CDS	0.942085	X	Low
46699	350	ac-Orf-55	CDS	0.977528	X	Low
46701	351	ac-Orf-55	CDS	0.958333	X	Low
46704	353	ac-Orf-55	CDS	0.957198	X	Low
46708	385	ac-Orf-55	CDS	0.966102	X	Low
46711	385	ac-Orf-55	CDS	0.979239	X	Low
46717	406	ac-Orf-55	CDS	0.965079	X	Low
46720	407	ac-Orf-55	CDS	0.935593	X	Low
46724	422	ac-Orf-55	CDS	0.968454	X	Low
46732	441	ac-Orf-55	CDS	0.938776	X	Low
46734	441	ac-Orf-55	CDS	0.956395	X	Low
46744	491	ac-Orf-55	CDS	0.945736	X	Low
46766	619	ac-Orf-56	5' UTR	0.96	X	Low
46770	623	ac-Orf-56	CDS	0.971429	X	Low
46773	623	ac-Orf-56	CDS	0.959223	X	Low
46777	634	ac-Orf-56	CDS	0.967308	X	Low
46781	634	ac-Orf-56	CDS	0.964286	X	Low
46785	637	ac-Orf-56	CDS	0.974952	X	Low
46788	638	ac-Orf-56	CDS	0.963303	X	Low
46793	656	ac-Orf-56	CDS	0.96868	X	Low
46801	660	ac-Orf-56	CDS	0.955854	X	Low
46805	660	ac-Orf-56	CDS	0.943739	X	Low
46809	660	ac-Orf-56	CDS	0.966667	X	Low
46811	660	ac-Orf-56	CDS	0.979742	X	Low
46814	660	ac-Orf-56	CDS	0.965443	X	Low
46821	660	ac-Orf-56	CDS	0.963054	X	Low
46822	660	ac-Orf-56	CDS	0.964083	X	Low
46823	660	ac-Orf-56	CDS	0.9875	X	None
46825	660	ac-Orf-56	CDS	0.973262	X	Low
46826	662	ac-Orf-56	CDS	0.971275	X	Low
46848	772	ac-Orf-56	CDS	0.983633	X	Low
46849	772	ac-Orf-56	CDS	0.973643	X	Low
46867	789	ac-Orf-56	CDS	0.973761	X	Low
46870	789	ac-Orf-56	CDS	0.973725	X	Low
46873	789	ac-Orf-56	CDS	0.96118	X	Low
46874	789	ac-Orf-56	CDS	0.981928	X	Low
46883	802	ac-Orf-56	CDS	0.956318	X	Low
46888	802	ac-Orf-56	CDS	0.959064	X	Low
46895	803	ac-Orf-56	CDS	0.957055	X	Low
46905	803	ac-Orf-56	CDS	0.954412	X	Low
46919	800	ac-Orf-56	CDS	0.943396	X	Low
46921	800	ac-Orf-56	CDS	0.96361	X	Low
46928	799	ac-Orf-56	CDS	0.975309	X	Low
46930	799	ac-Orf-56	CDS	0.96	X	Low
46931	799	ac-Orf-56	CDS	0.978632	X	Low
46935	799	ac-Orf-56	CDS	0.971768	X	Low
46940	799	ac-Orf-56	CDS	0.966611	X	Low
46941	799	ac-Orf-56	CDS	0.971056	X	Low
46942	799	ac-Orf-56	CDS	0.970297	X	Low
46946	799	ac-Orf-56	CDS	0.959712	X	Low
46960	798	ac-Orf-56	CDS	0.966618	X	Low
46961	798	ac-Orf-56	CDS	0.968616	X	Low
46964	798	ac-Orf-56	CDS	0.963836	X	Low
46966	798	ac-Orf-56	CDS	0.974322	X	Low
46983	797	ac-Orf-56	CDS	0.940276	X	Low
46996	788	ac-Orf-56	CDS	0.982839	X	Low
46999	788	ac-Orf-56	CDS	0.964516	X	Low
47000	788	ac-Orf-56	CDS	0.974815	X	Low
47001	788	ac-Orf-56	CDS	0.973951	X	Low
47009	787	ac-Orf-56	CDS	0.976087	X	Low
47010	787	ac-Orf-56	CDS	0.9792	X	Low
47011	787	ac-Orf-56	CDS	0.985359	X	None
47013	787	ac-Orf-56	CDS	0.982734	X	Low
48242	121	ac-Orf-60	3' UTR	0.958333	X	Low
48248	129	ac-Orf-60	3' UTR	0.925926	X	Low
48251	129	ac-Orf-60	3' UTR	0.882353	X	Medium
48254	129	ac-Orf-60	3' UTR	0.925926	X	Low
48262	134	ac-Orf-60	3' UTR	0.844828	X	Medium
48269	137	ac-Orf-60	3' UTR	0.934426	X	Low
48275	138	ac-Orf-60	3' UTR	0.892857	X	Medium
48281	139	ac-Orf-60	3' UTR	0.857143	X	Medium
48293	141	ac-Orf-60	3' UTR	0.85	X	Medium
48294	141	ac-Orf-60	3' UTR	0.931034	X	Low
48296	141	ac-Orf-60	3' UTR	0.939394	X	Low
48301	146	ac-Orf-60	3' UTR	0.893939	X	Medium
48314	150	ac-Orf-60	3' UTR	0.925373	X	Low
48316	150	ac-Orf-60	3' UTR	0.9	X	Low
48326	150	ac-Orf-60	3' UTR	0.917808	X	Low
48329	150	ac-Orf-60	3' UTR	0.945946	X	Low
48333	151	ac-Orf-60	3' UTR	0.885246	X	Medium
48334	151	ac-Orf-60	3' UTR	0.931507	X	Low
48339	151	ac-Orf-60	3' UTR	0.90411	X	Low
48342	151	ac-Orf-60	3' UTR	0.925373	X	Low
48343	151	ac-Orf-60	3' UTR	0.931507	X	Low
48349	155	ac-Orf-60	3' UTR	0.946667	X	Low
48350	155	ac-Orf-60	3' UTR	0.948718	X	Low
48353	155	ac-Orf-60	3' UTR	0.906667	X	Low
48357	157	ac-Orf-60	3' UTR	0.939024	X	Low
48360	157	ac-Orf-60	3' UTR	0.948052	X	Low
48372	159	ac-Orf-60	3' UTR	0.92	X	Low
48373	159	ac-Orf-60	3' UTR	0.930233	X	Low
48377	159	ac-Orf-60	3' UTR	0.940476	X	Low
48380	159	ac-Orf-60	3' UTR	0.928571	X	Low
48382	159	ac-Orf-60	3' UTR	0.938272	X	Low
48385	159	ac-Orf-60	3' UTR	0.927711	X	Low
48389	162	ac-Orf-60	3' UTR	0.927711	X	Low
48393	164	ac-Orf-60	3' UTR	0.902439	X	Low
48401	164	ac-Orf-60	3' UTR	0.883721	X	Medium
48405	165	ac-Orf-60	3' UTR	0.875	X	Medium
48411	167	ac-Orf-60	3' UTR	0.88764	X	Medium
48414	167	ac-Orf-60	3' UTR	0.911111	X	Low
48430	169	ac-Orf-60	3' UTR	0.873684	X	Medium
48433	169	ac-Orf-60	3' UTR	0.877778	X	Medium
48437	169	ac-Orf-60	3' UTR	0.858696	X	Medium
48449	169	ac-Orf-60	3' UTR	0.784314	X	Medium
48456	169	ac-Orf-60	3' UTR	0.806452	X	Medium
48457	169	ac-Orf-60	3' UTR	0.870588	X	Medium
48459	169	ac-Orf-60	3' UTR	0.876404	X	Medium
48463	169	ac-Orf-60	3' UTR	0.879121	X	Medium
48464	169	ac-Orf-60	3' UTR	0.902174	X	Low
48495	169	ac-Orf-60	3' UTR	0.880435	X	Medium
48498	169	ac-Orf-60	3' UTR	0.946809	X	Low
48503	168	ac-Orf-60	3' UTR	0.94382	X	Low
48513	164	ac-Orf-60	3' UTR	0.869048	X	Medium
50712	199	ac-Orf-63	5' UTR	0.966387	X	Low
50714	199	ac-Orf-63	5' UTR	0.965812	X	Low
50715	199	ac-Orf-63	5' UTR	0.991667	X	None
50718	199	ac-Orf-63	5' UTR	0.962264	X	Low
50725	206	ac-Orf-63	5' UTR	0.98374	X	Low
50730	206	ac-Orf-63	5' UTR	0.98374	X	Low
50732	207	ac-Orf-63	5' UTR	0.95935	X	Low
50743	210	ac-Orf-63	5' UTR	0.967742	X	Low
50748	210	ac-Orf-63	5' UTR	0.975	X	Low
50766	214	ac-Orf-63	5' UTR	0.939394	X	Low
50778	215	ac-Orf-63	5' UTR	0.947826	X	Low
50784	215	ac-Orf-63	5' UTR	0.954198	X	Low
50787	215	ac-Orf-63	5' UTR	0.977444	X	Low
50791	215	ac-Orf-63	5' UTR	0.977099	X	Low
50795	215	ac-Orf-63	5' UTR	0.944882	X	Low
50799	215	ac-Orf-63	5' UTR	0.944444	X	Low
50811	215	ac-Orf-63	5' UTR	0.976923	X	Low
50813	215	ac-Orf-63	5' UTR	0.938053	X	Low
50818	215	ac-Orf-63	5' UTR	0.963855	X	Low
50819	215	ac-Orf-63	5' UTR	0.966102	X	Low
50820	215	ac-Orf-63	5' UTR	0.969925	X	Low
50822	215	ac-Orf-63	5' UTR	0.962963	X	Low
50830	216	ac-Orf-63	5' UTR	0.961538	X	Low
50836	216	ac-Orf-63	5' UTR	0.957895	X	Low
50837	216	ac-Orf-63	5' UTR	0.941176	X	Low
50842	218	ac-Orf-63	5' UTR	0.978261	X	Low
50848	219	ac-Orf-63	5' UTR	0.953488	X	Low
50850	219	ac-Orf-63	5' UTR	0.978571	X	Low
50853	219	ac-Orf-63	5' UTR	0.970803	X	Low
50859	221	ac-Orf-63	5' UTR	0.977444	X	Low
50883	219	ac-Orf-63	5' UTR	0.953846	X	Low
50885	219	ac-Orf-63	5' UTR	0.969925	X	Low
50895	211	ac-Orf-63	5' UTR	0.944444	X	Low
50899	175	ac-Orf-63	5' UTR	0.876404	X	Medium
50903	172	ac-Orf-63	5' UTR	0.97619	X	Low
50925	242	ac-Orf-63	5' UTR	0.95302	X	Low
50928	242	ac-Orf-63	5' UTR	0.940789	X	Low
50934	243	ac-Orf-63	CDS	0.946667	X	Low
50949	245	ac-Orf-63	CDS	0.974194	X	Low
50953	245	ac-Orf-63	CDS	0.975806	X	Low
50956	245	ac-Orf-63	CDS	0.99359	X	None
50958	245	ac-Orf-63	CDS	0.979866	X	Low
50968	245	ac-Orf-63	CDS	0.95302	X	Low
50971	246	ac-Orf-63	CDS	0.973684	X	Low
50973	246	ac-Orf-63	CDS	0.972603	X	Low
50981	267	ac-Orf-63	CDS	0.952055	X	Low
50988	270	ac-Orf-63	CDS	0.965517	X	Low
50991	270	ac-Orf-63	CDS	0.95122	X	Low
51005	273	ac-Orf-63	CDS	0.962963	X	Low
51007	273	ac-Orf-63	CDS	0.982857	X	Low
51025	290	ac-Orf-63	CDS	0.936842	X	Low
51032	292	ac-Orf-63	CDS	0.968586	X	Low
51033	292	ac-Orf-63	CDS	0.980392	X	Low
51042	310	ac-Orf-63	CDS	0.942029	X	Low
51046	310	ac-Orf-63	CDS	0.967136	X	Low
51059	325	ac-Orf-63	CDS	0.963303	X	Low
51061	325	ac-Orf-63	CDS	0.977876	X	Low
51064	325	ac-Orf-63	CDS	0.968326	X	Low
51070	327	ac-Orf-63	CDS	0.965854	X	Low
51071	327	ac-Orf-63	CDS	0.969957	X	Low
51074	327	ac-Orf-63	CDS	0.933333	X	Low
51078	330	ac-Orf-63	CDS	0.963636	X	Low
51084	332	ac-Orf-63	CDS	0.914798	X	Low
51087	332	ac-Orf-63	CDS	0.957265	X	Low
51089	332	ac-Orf-63	CDS	0.953704	X	Low
51095	339	ac-Orf-63	CDS	0.941423	X	Low
51098	339	ac-Orf-63	CDS	0.96861	X	Low
51106	358	ac-Orf-63	CDS	0.959184	X	Low
51108	358	ac-Orf-63	CDS	0.961089	X	Low
51113	359	ac-Orf-63	CDS	0.976834	X	Low
51115	359	ac-Orf-63	CDS	0.96875	X	Low
51117	359	ac-Orf-63	CDS	0.962825	X	Low
51123	376	ac-Orf-63	CDS	0.956679	X	Low
51126	376	ac-Orf-63	CDS	0.965779	X	Low
51132	391	ac-Orf-63	CDS	0.971429	X	Low
51135	393	ac-Orf-63	CDS	0.962656	X	Low
51145	429	ac-Orf-63	CDS	0.963077	X	Low
51154	434	ac-Orf-63	CDS	0.978102	X	Low
51155	434	ac-Orf-63	CDS	0.966463	X	Low
51159	434	ac-Orf-63	CDS	0.95122	X	Low
51161	434	ac-Orf-63	CDS	0.961905	X	Low
51162	436	ac-Orf-63	CDS	0.963077	X	Low
51172	474	ac-Orf-63	CDS	0.956284	X	Low
51179	482	ac-Orf-63	CDS	0.963483	X	Low
51184	494	ac-Orf-63	CDS	0.941828	X	Low
51190	501	ac-Orf-63	CDS	0.943231	X	Low
51198	511	ac-Orf-63	CDS	0.974619	X	Low
51204	555	ac-Orf-63	CDS	0.979684	X	Low
51212	584	ac-Orf-63	CDS	0.966368	X	Low
51213	584	ac-Orf-63	CDS	0.969095	X	Low
51217	602	ac-Orf-63	CDS	0.975207	X	Low
51223	647	ac-Orf-63	CDS	0.958416	X	Low
51231	694	ac-Orf-63	CDS	0.888031	X	Medium
51238	784	ac-Orf-63	CDS	0.907407	X	Low
51250	799	ac-Orf-63	CDS	0.899705	X	Medium
51261	866	ac-Orf-63	CDS	0.759527	X	Medium
51297	1119	ac-Orf-63	CDS	0.862683	X	Medium
51306	1123	ac-Orf-63	CDS	0.731906	X	Medium
51311	1127	ac-Orf-63	CDS	0.668352	X	Medium
51315	1129	ac-Orf-63	CDS	0.631737	X	Medium
51318	1131	ac-Orf-63	CDS	0.634245	X	Medium
51330	1134	ac-Orf-63	CDS	0.663725	X	Medium
51346	1135	ac-Orf-63	CDS	0.634398	X	Medium
51364	1130	ac-Orf-63	CDS	0.695742	X	Medium
51373	1126	ac-Orf-63	CDS	0.749014	X	Medium
51376	1126	ac-Orf-63	CDS	0.825806	X	Medium
51380	1126	ac-Orf-63	CDS	0.853683	X	Medium
51424	109	ac-Orf-63	3' UTR	0.84	X	Medium
51425	109	ac-Orf-63	3' UTR	0.846154	X	Medium
57100	101	ac-Orf-66	CDS	1	X	None
57124	107	ac-Orf-66	CDS	0.962963	X	Low
57125	107	ac-Orf-66	CDS	0.967742	X	Low
57132	108	ac-Orf-66	CDS	1	X	None
57136	108	ac-Orf-66	CDS	1	X	None
57137	108	ac-Orf-66	CDS	0.967742	X	Low
57143	112	ac-Orf-66	CDS	0.970588	X	Low
57148	112	ac-Orf-66	CDS	0.971429	X	Low
57149	112	ac-Orf-66	CDS	1	X	None
57151	112	ac-Orf-66	CDS	0.971429	X	Low
57154	112	ac-Orf-66	CDS	0.96875	X	Low
57158	113	ac-Orf-66	CDS	0.972973	X	Low
57161	113	ac-Orf-66	CDS	0.945946	X	Low
57163	114	ac-Orf-66	CDS	0.973684	X	Low
57178	131	ac-Orf-66	CDS	0.960784	X	Low
57182	133	ac-Orf-66	CDS	1	X	None
57192	139	ac-Orf-66	CDS	0.983051	X	Low
57205	144	ac-Orf-66	CDS	0.897959	X	Medium
57218	156	ac-Orf-66	CDS	0.959459	X	Low
57223	157	ac-Orf-66	CDS	0.9875	X	None
57227	157	ac-Orf-66	CDS	0.962963	X	Low
57231	157	ac-Orf-66	CDS	1	X	None
57233	157	ac-Orf-66	CDS	0.962025	X	Low
57234	157	ac-Orf-66	CDS	0.987805	X	None
57237	157	ac-Orf-66	CDS	0.987654	X	None
57242	158	ac-Orf-66	CDS	0.947368	X	Low
57243	158	ac-Orf-66	CDS	0.924051	X	Low
57250	163	ac-Orf-66	CDS	0.914634	X	Low
57254	163	ac-Orf-66	CDS	0.963415	X	Low
57260	163	ac-Orf-66	CDS	0.973333	X	Low
57261	163	ac-Orf-66	CDS	0.988095	X	None
57283	177	ac-Orf-66	CDS	0.978495	X	Low
57293	178	ac-Orf-66	CDS	1	X	None
57301	178	ac-Orf-66	CDS	0.978495	X	Low
57302	178	ac-Orf-66	CDS	0.989362	X	None
57304	178	ac-Orf-66	CDS	0.979798	X	Low
57319	181	ac-Orf-66	CDS	0.980198	X	Low
57360	142	ac-Orf-66	CDS	0.918033	X	Low
57365	139	ac-Orf-66	CDS	0.965517	X	Low
57373	138	ac-Orf-66	CDS	0.963636	X	Low
57386	135	ac-Orf-66	CDS	0.888889	X	Medium
57390	134	ac-Orf-66	CDS	0.944444	X	Low
57392	134	ac-Orf-66	CDS	0.982143	X	Low
57398	134	ac-Orf-66	CDS	0.947368	X	Low
57405	134	ac-Orf-66	CDS	0.982456	X	Low
57407	134	ac-Orf-66	CDS	0.921569	X	Low
57415	132	ac-Orf-66	CDS	0.943396	X	Low
57418	132	ac-Orf-66	CDS	0.942308	X	Low
57427	133	ac-Orf-66	CDS	0.962264	X	Low
57431	133	ac-Orf-66	CDS	0.96	X	Low
57439	133	ac-Orf-66	CDS	0.933333	X	Low
57444	131	ac-Orf-66	CDS	0.963636	X	Low
57451	131	ac-Orf-66	CDS	0.98	X	Low
57457	131	ac-Orf-66	CDS	1	X	None
57465	132	ac-Orf-66	CDS	0.979167	X	Low
57480	129	ac-Orf-66	CDS	0.961538	X	Low
57487	129	ac-Orf-66	CDS	0.93617	X	Low
57502	129	ac-Orf-66	CDS	0.926829	X	Low
57508	127	ac-Orf-66	CDS	0.978723	X	Low
57512	127	ac-Orf-66	CDS	1	X	None
57524	127	ac-Orf-66	CDS	0.955556	X	Low
57530	126	ac-Orf-66	CDS	0.955556	X	Low
57540	124	ac-Orf-66	CDS	0.975	X	Low
57542	124	ac-Orf-66	CDS	1	X	None
57544	124	ac-Orf-66	CDS	0.934783	X	Low
57550	124	ac-Orf-66	CDS	1	X	None
57551	124	ac-Orf-66	CDS	0.977778	X	Low
57554	124	ac-Orf-66	CDS	0.952381	X	Low
57558	127	ac-Orf-66	CDS	1	X	None
57561	127	ac-Orf-66	CDS	0.93617	X	Low
57576	126	ac-Orf-66	CDS	1	X	None
57580	127	ac-Orf-66	CDS	1	X	None
57585	127	ac-Orf-66	CDS	0.952381	X	Low
57586	127	ac-Orf-66	CDS	0.957447	X	Low
57591	128	ac-Orf-66	CDS	0.959184	X	Low
57598	127	ac-Orf-66	CDS	0.938776	X	Low
57601	127	ac-Orf-66	CDS	0.92	X	Low
57606	127	ac-Orf-66	CDS	0.959184	X	Low
57609	127	ac-Orf-66	CDS	1	X	None
57617	128	ac-Orf-66	CDS	0.9375	X	Low
57629	114	ac-Orf-66	CDS	0.972973	X	Low
57632	114	ac-Orf-66	CDS	0.970588	X	Low
57633	113	ac-Orf-66	CDS	1	X	None
57641	104	ac-Orf-66	CDS	1	X	None
57644	104	ac-Orf-66	CDS	0.923077	X	Low
57665	106	ac-Orf-66	CDS	0.933333	X	Low
57671	106	ac-Orf-66	CDS	0.896552	X	Medium
57676	107	ac-Orf-66	CDS	0.96875	X	Low
57680	107	ac-Orf-66	CDS	0.933333	X	Low
57684	108	ac-Orf-66	CDS	0.967742	X	Low
57689	109	ac-Orf-66	CDS	0.9375	X	Low
57708	109	ac-Orf-66	CDS	0.9375	X	Low
57710	109	ac-Orf-66	CDS	0.970588	X	Low
57712	109	ac-Orf-66	CDS	1	X	None
57715	109	ac-Orf-66	CDS	1	X	None
57731	101	ac-Orf-66	CDS	0.961538	X	Low
57758	100	ac-Orf-66	CDS	0.92	X	Low
57782	100	ac-Orf-66	CDS	0.88	X	Medium
57806	100	ac-Orf-66	CDS	0.96	X	Low
57821	100	ac-Orf-66	CDS	0.958333	X	Low
57828	100	ac-Orf-66	CDS	0.913043	X	Low
57843	101	ac-Orf-66	CDS	0.96	X	Low
57891	100	ac-Orf-66	3' UTR	0.92	X	Low
57894	100	ac-Orf-66	3' UTR	0.96	X	Low
57902	100	ac-Orf-66	3' UTR	0.958333	X	Low
57903	100	ac-Orf-66	3' UTR	0.88	X	Medium
57908	100	ac-Orf-66	3' UTR	0.916667	X	Low
57956	102	ac-Orf-66	3' UTR	0.92	X	Low
60240	116	ac-hcf-1	5' UTR	1	X	None
60243	117	ac-hcf-1	5' UTR	0.902439	X	Low
60251	120	ac-hcf-1	CDS	1	X	None
60253	120	ac-hcf-1	CDS	1	X	None
60257	120	ac-hcf-1	CDS	1	X	None
60258	120	ac-hcf-1	CDS	1	X	None
60267	125	ac-hcf-1	CDS	0.909091	X	Low
60275	125	ac-hcf-1	CDS	0.977778	X	Low
60276	125	ac-hcf-1	CDS	1	X	None
60277	125	ac-hcf-1	CDS	1	X	None
60280	125	ac-hcf-1	CDS	1	X	None
60281	125	ac-hcf-1	CDS	0.979167	X	Low
60285	127	ac-hcf-1	CDS	1	X	None
60295	127	ac-hcf-1	CDS	0.957447	X	Low
60296	127	ac-hcf-1	CDS	1	X	None
60298	127	ac-hcf-1	CDS	0.956522	X	Low
60299	127	ac-hcf-1	CDS	0.980392	X	Low
60310	137	ac-hcf-1	CDS	0.967742	X	Low
60314	140	ac-hcf-1	CDS	0.966667	X	Low
60324	140	ac-hcf-1	CDS	0.984127	X	Low
60327	140	ac-hcf-1	CDS	0.983607	X	Low
60329	140	ac-hcf-1	CDS	0.984127	X	Low
60334	145	ac-hcf-1	CDS	0.984127	X	Low
60336	145	ac-hcf-1	CDS	1	X	None
60339	145	ac-hcf-1	CDS	0.985075	X	None
60349	150	ac-hcf-1	CDS	0.984375	X	Low
60350	150	ac-hcf-1	CDS	0.985294	X	None
60359	150	ac-hcf-1	CDS	1	X	None
60379	174	ac-hcf-1	CDS	0.977011	X	Low
60384	177	ac-hcf-1	CDS	0.904255	X	Low
60390	179	ac-hcf-1	CDS	0.966667	X	Low
60393	179	ac-hcf-1	CDS	0.978723	X	Low
60399	180	ac-hcf-1	CDS	0.958763	X	Low
60402	180	ac-hcf-1	CDS	0.970588	X	Low
60406	180	ac-hcf-1	CDS	0.971429	X	Low
60407	180	ac-hcf-1	CDS	0.987342	X	None
60424	188	ac-hcf-1	CDS	0.989247	X	None
60425	188	ac-hcf-1	CDS	0.979798	X	Low
60428	188	ac-hcf-1	CDS	1	X	None
60431	188	ac-hcf-1	CDS	0.969388	X	Low
60440	191	ac-hcf-1	CDS	0.945455	X	Low
60451	197	ac-hcf-1	CDS	0.980769	X	Low
60452	197	ac-hcf-1	CDS	0.945455	X	Low
60465	221	ac-hcf-1	CDS	1	X	None
60482	228	ac-hcf-1	CDS	0.946154	X	Low
60483	228	ac-hcf-1	CDS	0.970149	X	Low
60486	228	ac-hcf-1	CDS	0.959732	X	Low
60489	228	ac-hcf-1	CDS	0.942857	X	Low
60503	241	ac-hcf-1	CDS	0.956522	X	Low
60507	246	ac-hcf-1	CDS	0.952381	X	Low
60513	252	ac-hcf-1	CDS	0.957576	X	Low
60523	259	ac-hcf-1	CDS	0.944099	X	Low
60526	259	ac-hcf-1	CDS	0.95122	X	Low
60530	259	ac-hcf-1	CDS	0.956522	X	Low
60534	258	ac-hcf-1	CDS	0.937063	X	Low
60535	258	ac-hcf-1	CDS	0.941176	X	Low
60551	301	ac-hcf-1	CDS	0.948148	X	Low
60552	301	ac-hcf-1	CDS	0.964646	X	Low
60560	304	ac-hcf-1	CDS	0.950739	X	Low
60580	318	ac-hcf-1	CDS	0.956522	X	Low
60582	318	ac-hcf-1	CDS	0.955947	X	Low
60606	362	ac-hcf-1	CDS	0.97318	X	Low
60612	362	ac-hcf-1	CDS	0.958491	X	Low
60642	338	ac-hcf-1	CDS	0.954167	X	Low
60659	324	ac-hcf-1	CDS	0.955157	X	Low
60670	328	ac-hcf-1	CDS	0.964286	X	Low
60676	329	ac-hcf-1	CDS	0.9875	X	None
60677	329	ac-hcf-1	CDS	0.995261	X	None
60680	329	ac-hcf-1	CDS	0.991228	X	None
60689	335	ac-hcf-1	CDS	0.970085	X	Low
60690	335	ac-hcf-1	CDS	0.962656	X	Low
60701	342	ac-hcf-1	CDS	0.959391	X	Low
60717	328	ac-hcf-1	CDS	0.94359	X	Low
60722	323	ac-hcf-1	CDS	0.948357	X	Low
60726	321	ac-hcf-1	CDS	0.972603	X	Low
60727	321	ac-hcf-1	CDS	0.96861	X	Low
60735	329	ac-hcf-1	CDS	0.965066	X	Low
60739	323	ac-hcf-1	CDS	0.946429	X	Low
60742	323	ac-hcf-1	CDS	0.972973	X	Low
60743	323	ac-hcf-1	CDS	0.977679	X	Low
60759	261	ac-hcf-1	CDS	0.957447	X	Low
60769	273	ac-hcf-1	CDS	0.939759	X	Low
60778	290	ac-hcf-1	CDS	0.945652	X	Low
60790	309	ac-hcf-1	CDS	0.947619	X	Low
60794	310	ac-hcf-1	CDS	0.990099	X	None
60796	310	ac-hcf-1	CDS	0.945813	X	Low
60801	334	ac-hcf-1	CDS	0.970339	X	Low
60803	336	ac-hcf-1	CDS	0.978541	X	Low
60806	338	ac-hcf-1	CDS	0.966805	X	Low
60812	357	ac-hcf-1	CDS	0.98062	X	Low
60813	358	ac-hcf-1	CDS	0.977099	X	Low
60837	493	ac-hcf-1	CDS	0.974293	X	Low
60843	501	ac-hcf-1	CDS	0.957179	X	Low
60849	533	ac-hcf-1	CDS	0.967136	X	Low
60852	535	ac-hcf-1	CDS	0.966019	X	Low
60860	584	ac-hcf-1	CDS	0.958333	X	Low
60881	704	ac-hcf-1	CDS	0.965385	X	Low
60883	705	ac-hcf-1	CDS	0.967185	X	Low
60889	726	ac-hcf-1	CDS	0.9783	X	Low
60899	745	ac-hcf-1	CDS	0.95315	X	Low
60901	745	ac-hcf-1	CDS	0.972789	X	Low
60903	746	ac-hcf-1	CDS	0.962264	X	Low
60914	799	ac-hcf-1	CDS	0.970173	X	Low
60915	799	ac-hcf-1	CDS	0.971125	X	Low
60920	802	ac-hcf-1	CDS	0.959375	X	Low
60921	805	ac-hcf-1	CDS	0.962575	X	Low
60925	854	ac-hcf-1	CDS	0.934402	X	Low
60937	909	ac-hcf-1	CDS	0.970684	X	Low
60938	909	ac-hcf-1	CDS	0.974531	X	Low
60940	910	ac-hcf-1	CDS	0.978205	X	Low
60943	916	ac-hcf-1	CDS	0.961832	X	Low
60969	2220	ac-hcf-1	CDS	0.932074	X	Low
60970	2223	ac-hcf-1	CDS	0.951956	X	Low
60973	2228	ac-hcf-1	CDS	0.943204	X	Low
60977	2445	ac-hcf-1	CDS	0.952447	X	Low
61019	2652	ac-hcf-1	CDS	0.930495	X	Low
61022	2653	ac-hcf-1	CDS	0.935583	X	Low
61048	2987	ac-hcf-1	CDS	0.93799	X	Low
61054	2990	ac-hcf-1	CDS	0.943282	X	Low
61055	2991	ac-hcf-1	CDS	0.935751	X	Low
61066	3008	ac-hcf-1	CDS	0.910317	X	Low
61082	3001	ac-hcf-1	CDS	0.922339	X	Low
61086	3000	ac-hcf-1	CDS	0.943228	X	Low
61098	2995	ac-hcf-1	CDS	0.924473	X	Low
61143	2834	ac-hcf-1	3' UTR	0.957741	X	Low
61162	102	ac-IAP2	CDS	0.707317	X	Medium
61185	86	ac-IAP2	CDS	0.92	X	Low
61187	86	ac-IAP2	CDS	1	X	None
61191	86	ac-IAP2	CDS	0.923077	X	Low
61205	86	ac-IAP2	CDS	0.961538	X	Low
61211	86	ac-IAP2	CDS	0.958333	X	Low
61215	86	ac-IAP2	CDS	0.96	X	Low
61220	87	ac-IAP2	CDS	0.962963	X	Low
61222	87	ac-IAP2	CDS	0.925926	X	Low
61227	87	ac-IAP2	CDS	0.962963	X	Low
61236	87	ac-IAP2	CDS	0.92	X	Low
61240	87	ac-IAP2	CDS	0.923077	X	Low
61251	86	ac-IAP2	CDS	0.92	X	Low
61256	86	ac-IAP2	CDS	0.92	X	Low
61279	85	ac-IAP2	CDS	0.96	X	Low
61304	85	ac-IAP2	CDS	0.96	X	Low
61326	85	ac-IAP2	CDS	0.96	X	Low
61936	148	ac-Orf-72	5' UTR	0.892857	X	Medium
61952	165	ac-Orf-72	5' UTR	0.909091	X	Low
61962	165	ac-Orf-72	CDS	0.866667	X	Medium
61977	168	ac-Orf-72	CDS	0.913978	X	Low
61978	168	ac-Orf-72	CDS	0.908163	X	Low
61981	168	ac-Orf-72	CDS	0.914894	X	Low
61984	168	ac-Orf-72	CDS	0.875	X	Medium
61994	169	ac-Orf-72	CDS	0.866667	X	Medium
62005	170	ac-Orf-72	CDS	0.888889	X	Medium
62010	171	ac-Orf-72	CDS	0.948718	X	Low
62022	173	ac-Orf-72	CDS	0.930693	X	Low
62036	174	ac-Orf-72	CDS	0.951456	X	Low
62038	176	ac-Orf-72	CDS	0.875	X	Medium
62041	176	ac-Orf-72	CDS	0.926606	X	Low
62044	177	ac-Orf-72	CDS	0.927928	X	Low
62049	178	ac-Orf-72	CDS	0.928571	X	Low
62051	178	ac-Orf-72	CDS	0.912281	X	Low
62054	179	ac-Orf-72	CDS	0.935185	X	Low
62059	180	ac-Orf-72	CDS	0.896552	X	Medium
62062	180	ac-Orf-72	CDS	0.946429	X	Low
62068	185	ac-Orf-72	CDS	0.931034	X	Low
62071	185	ac-Orf-72	CDS	0.919355	X	Low
62074	185	ac-Orf-72	CDS	0.902655	X	Low
62077	185	ac-Orf-72	CDS	0.913043	X	Low
62084	189	ac-Orf-72	CDS	0.915966	X	Low
62086	189	ac-Orf-72	CDS	0.934426	X	Low
62093	190	ac-Orf-72	CDS	0.928	X	Low
62104	190	ac-Orf-72	CDS	0.933333	X	Low
62116	190	ac-Orf-72	CDS	0.885417	X	Medium
62122	190	ac-Orf-72	CDS	0.950413	X	Low
62145	189	ac-Orf-72	3' UTR	0.952	X	Low
62157	164	ac-Orf-72	3' UTR	0.920792	X	Low
62186	150	ac-Orf-72	3' UTR	0.869565	X	Medium
62188	150	ac-Orf-72	3' UTR	0.888889	X	Medium
62189	150	ac-Orf-72	3' UTR	0.89011	X	Medium
62198	82	ac-Orf-72	3' UTR	0.56	X	Medium
71142	76	ac-Orf-84	5' UTR	0.826087	X	Medium
71149	76	ac-Orf-84	5' UTR	0.92	X	Low
71152	76	ac-Orf-84	5' UTR	0.8	X	Medium
71172	78	ac-Orf-84	5' UTR	0.884615	X	Medium
71183	81	ac-Orf-84	5' UTR	0.807692	X	Medium
71186	81	ac-Orf-84	5' UTR	0.714286	X	Medium
71188	81	ac-Orf-84	5' UTR	0.758621	X	Medium
71195	81	ac-Orf-84	5' UTR	0.62963	X	Medium
71214	86	ac-Orf-84	5' UTR	0.933333	X	Low
71221	86	ac-Orf-84	5' UTR	0.742857	X	Medium
71224	86	ac-Orf-84	5' UTR	0.647059	X	Medium
71227	86	ac-Orf-84	5' UTR	0.482759	X	Medium
71228	86	ac-Orf-84	5' UTR	0.483871	X	Medium
71229	86	ac-Orf-84	5' UTR	0.5	X	Medium
71235	88	ac-Orf-84	5' UTR	0.558824	X	Medium
71239	88	ac-Orf-84	5' UTR	0.484848	X	Medium
71244	90	ac-Orf-84	5' UTR	0.594595	X	Medium
71255	90	ac-Orf-84	5' UTR	0.611111	X	Medium
71258	90	ac-Orf-84	5' UTR	0.567568	X	Medium
71260	90	ac-Orf-84	5' UTR	0.621622	X	Medium
71267	90	ac-Orf-84	5' UTR	0.648649	X	Medium
71285	93	ac-Orf-84	5' UTR	0.975	X	Low
71306	93	ac-Orf-84	CDS	0.95	X	Low
71319	78	ac-Orf-84	CDS	0.92	X	Low
71320	78	ac-Orf-84	CDS	0.964286	X	Low
71324	78	ac-Orf-84	CDS	0.923077	X	Low
71347	78	ac-Orf-84	CDS	0.964286	X	Low
71352	78	ac-Orf-84	CDS	1	X	None
71354	78	ac-Orf-84	CDS	0.964286	X	Low
71355	78	ac-Orf-84	CDS	1	X	None
71362	86	ac-Orf-84	CDS	0.96875	X	Low
71370	86	ac-Orf-84	CDS	0.967742	X	Low
71371	86	ac-Orf-84	CDS	1	X	None
71372	86	ac-Orf-84	CDS	0.971429	X	Low
71379	88	ac-Orf-84	CDS	0.973684	X	Low
71381	88	ac-Orf-84	CDS	1	X	None
71384	88	ac-Orf-84	CDS	0.973684	X	Low
71389	87	ac-Orf-84	CDS	1	X	None
71390	87	ac-Orf-84	CDS	1	X	None
71391	87	ac-Orf-84	CDS	0.972973	X	Low
71409	106	ac-Orf-84	CDS	0.981481	X	Low
71416	107	ac-Orf-84	CDS	0.962264	X	Low
71422	106	ac-Orf-84	CDS	0.964286	X	Low
71438	106	ac-Orf-84	CDS	0.978261	X	Low
71440	106	ac-Orf-84	CDS	0.961538	X	Low
71446	106	ac-Orf-84	CDS	0.980392	X	Low
71448	106	ac-Orf-84	CDS	0.935484	X	Low
71456	111	ac-Orf-84	CDS	0.983051	X	Low
71468	113	ac-Orf-84	CDS	0.961538	X	Low
71476	114	ac-Orf-84	CDS	0.951613	X	Low
71477	114	ac-Orf-84	CDS	0.984375	X	Low
71481	115	ac-Orf-84	CDS	0.984375	X	Low
71486	116	ac-Orf-84	CDS	0.916667	X	Low
71496	119	ac-Orf-84	CDS	0.910448	X	Low
71506	124	ac-Orf-84	CDS	0.969697	X	Low
71507	124	ac-Orf-84	CDS	0.942857	X	Low
71511	124	ac-Orf-84	CDS	0.942029	X	Low
71514	124	ac-Orf-84	CDS	0.955882	X	Low
71515	124	ac-Orf-84	CDS	0.971831	X	Low
71530	137	ac-Orf-84	CDS	0.936709	X	Low
71532	138	ac-Orf-84	CDS	0.917808	X	Low
71538	142	ac-Orf-84	CDS	0.975904	X	Low
71543	142	ac-Orf-84	CDS	0.987952	X	None
71545	143	ac-Orf-84	CDS	0.931034	X	Low
71553	148	ac-Orf-84	CDS	0.964286	X	Low
71557	149	ac-Orf-84	CDS	0.988636	X	None
71569	161	ac-Orf-84	CDS	0.959184	X	Low
71574	174	ac-Orf-84	CDS	0.990566	X	None
71582	176	ac-Orf-84	CDS	0.973214	X	Low
71583	176	ac-Orf-84	CDS	0.991453	X	None
71588	176	ac-Orf-84	CDS	0.990991	X	None
71590	176	ac-Orf-84	CDS	0.973214	X	Low
71592	176	ac-Orf-84	CDS	0.948718	X	Low
71599	184	ac-Orf-84	CDS	0.988506	X	None
71600	184	ac-Orf-84	CDS	0.947826	X	Low
71605	194	ac-Orf-84	CDS	0.985075	X	None
71608	194	ac-Orf-84	CDS	0.946154	X	Low
71618	205	ac-Orf-84	CDS	0.971429	X	Low
71627	211	ac-Orf-84	CDS	0.926174	X	Low
71641	250	ac-Orf-84	CDS	0.969512	X	Low
71646	260	ac-Orf-84	CDS	0.965	X	Low
71657	267	ac-Orf-84	CDS	0.98773	X	None
71659	273	ac-Orf-84	CDS	0.943878	X	Low
71668	332	ac-Orf-84	CDS	0.964286	X	Low
71669	332	ac-Orf-84	CDS	0.976744	X	Low
71683	363	ac-Orf-84	CDS	0.972414	X	Low
71684	363	ac-Orf-84	CDS	0.973154	X	Low
71687	365	ac-Orf-84	CDS	0.967153	X	Low
71692	432	ac-Orf-84	CDS	0.952909	X	Low
71695	432	ac-Orf-84	CDS	0.970414	X	Low
71707	454	ac-Orf-84	CDS	0.965909	X	Low
71708	454	ac-Orf-84	CDS	0.973118	X	Low
71710	455	ac-Orf-84	CDS	0.948649	X	Low
71713	457	ac-Orf-84	CDS	0.975	X	Low
71715	462	ac-Orf-84	CDS	0.947781	X	Low
71718	463	ac-Orf-84	CDS	0.960227	X	Low
71730	758	ac-Orf-84	CDS	0.946688	X	Low
71738	796	ac-Orf-84	CDS	0.97327	X	Low
71756	1030	ac-Orf-84	CDS	0.976847	X	Low
71757	1032	ac-Orf-84	CDS	0.962527	X	Low
71767	1108	ac-Orf-84	CDS	0.968683	X	Low
71773	1307	ac-Orf-84	CDS	0.955536	X	Low
71778	1335	ac-Orf-84	CDS	0.969849	X	Low
71791	1387	ac-Orf-84	CDS	0.943918	X	Low
71797	1387	ac-Orf-84	CDS	0.95	X	Low
71866	1374	ac-Orf-84	3' UTR	0.9503	X	Low
71873	225	ac-Orf-84	3' UTR	0.947368	X	Low
71875	224	ac-Orf-84	3' UTR	0.975	X	Low
71888	224	ac-Orf-84	3' UTR	0.948718	X	Low
71911	219	ac-Orf-84	3' UTR	0.967742	X	Low
71924	218	ac-Orf-84	3' UTR	1	X	None
71931	219	ac-Orf-84	3' UTR	0.83871	X	Medium
71949	215	ac-Orf-84	3' UTR	1	X	None
72027	747	ac-Orf-85	5' UTR	0.981308	X	Low
72030	747	ac-Orf-85	5' UTR	0.97048	X	Low
72034	761	ac-Orf-85	5' UTR	0.977778	X	Low
72042	795	ac-Orf-85	5' UTR	0.970175	X	Low
72045	795	ac-Orf-85	5' UTR	0.971275	X	Low
72048	796	ac-Orf-85	5' UTR	0.967936	X	Low
72054	852	ac-Orf-85	5' UTR	0.963087	X	Low
72057	853	ac-Orf-85	5' UTR	0.954259	X	Low
72067	880	ac-Orf-85	5' UTR	0.953101	X	Low
72074	890	ac-Orf-85	CDS	0.967742	X	Low
72081	892	ac-Orf-85	CDS	0.944193	X	Low
72102	913	ac-Orf-85	CDS	0.974242	X	Low
72119	913	ac-Orf-85	CDS	0.979042	X	Low
72123	913	ac-Orf-85	CDS	0.973529	X	Low
72125	913	ac-Orf-85	CDS	0.951149	X	Low
72128	913	ac-Orf-85	CDS	0.985007	X	None
72129	913	ac-Orf-85	CDS	0.974101	X	Low
72136	913	ac-Orf-85	CDS	0.975573	X	Low
72137	913	ac-Orf-85	CDS	0.976119	X	Low
72140	913	ac-Orf-85	CDS	0.967311	X	Low
72144	913	ac-Orf-85	CDS	0.926756	X	Low
72161	913	ac-Orf-85	CDS	0.924342	X	Low
72168	912	ac-Orf-85	CDS	0.958395	X	Low
72170	912	ac-Orf-85	CDS	0.980826	X	Low
72172	912	ac-Orf-85	CDS	0.948052	X	Low
72184	912	ac-Orf-85	CDS	0.952802	X	Low
72190	912	ac-Orf-85	CDS	0.963964	X	Low
72196	912	ac-Orf-85	CDS	0.957101	X	Low
72197	912	ac-Orf-85	CDS	0.960926	X	Low
72203	912	ac-Orf-85	CDS	0.974763	X	Low
72204	912	ac-Orf-85	CDS	0.979622	X	Low
72205	912	ac-Orf-85	CDS	0.958631	X	Low
72208	912	ac-Orf-85	CDS	0.952312	X	Low
74448	214	ac-p15	5' UTR	0.964286	X	Low
74450	214	ac-p15	5' UTR	0.964286	X	Low
74458	214	ac-p15	5' UTR	0.962963	X	Low
74467	215	ac-p15	5' UTR	0.928571	X	Low
74473	215	ac-p15	5' UTR	0.96	X	Low
74474	215	ac-p15	5' UTR	0.925926	X	Low
74477	215	ac-p15	5' UTR	0.962963	X	Low
74479	215	ac-p15	5' UTR	0.888889	X	Medium
74483	266	ac-p15	5' UTR	0.987342	X	None
74486	267	ac-p15	5' UTR	0.925926	X	Low
74497	287	ac-p15	CDS	0.967391	X	Low
74539	310	ac-p15	CDS	0.969072	X	Low
74546	310	ac-p15	CDS	0.9375	X	Low
74550	310	ac-p15	CDS	0.964912	X	Low
[truncated: 2,482 more rows]

## Sheet: B
B. Bisulfite conversion on the reverse strand
Methyl position	Coverage	Gene	Region	Conversion rate	Confirmed by dRNA	Methylation
989	2354	ac-bro	3' UTR	0.89503	X	Medium
995	3150	ac-bro	3' UTR	0.96821	ü	Low
1022	3260	ac-bro	CDS	0.95053	X	Low
1059	3261	ac-bro	CDS	0.92558	X	Low
1062	3260	ac-bro	CDS	0.932419	X	Low
1064	3260	ac-bro	CDS	0.935721	X	Low
1074	3256	ac-bro	CDS	0.958211	X	Low
1076	3256	ac-bro	CDS	0.959025	X	Low
1090	3222	ac-bro	CDS	0.915057	ü	Low
1095	3219	ac-bro	CDS	0.94782	X	Low
1099	3195	ac-bro	CDS	0.943434	X	Low
1104	3079	ac-bro	CDS	0.961299	X	Low
1109	3002	ac-bro	CDS	0.956199	X	Low
1113	2781	ac-bro	CDS	0.946737	X	Low
1116	2772	ac-bro	CDS	0.956673	X	Low
1119	2763	ac-bro	CDS	0.967449	ü	Low
1124	2466	ac-bro	CDS	0.953478	X	Low
1126	2459	ac-bro	CDS	0.97011	X	Low
1127	2459	ac-bro	CDS	0.953172	X	Low
1129	2459	ac-bro	CDS	0.955013	X	Low
1132	2459	ac-bro	CDS	0.952463	X	Low
1141	2173	ac-bro	CDS	0.970979	X	Low
1144	2166	ac-bro	CDS	0.96682	X	Low
1145	2163	ac-bro	CDS	0.961943	X	Low
1148	2160	ac-bro	CDS	0.968365	X	Low
1149	2160	ac-bro	CDS	0.956136	ü	Low
1154	2157	ac-bro	CDS	0.969192	X	Low
1155	2157	ac-bro	CDS	0.963539	X	Low
1158	2156	ac-bro	CDS	0.972482	ü	Low
1159	2156	ac-bro	CDS	0.961045	ü	Low
1177	1832	ac-bro	CDS	0.94451	X	Low
1180	1827	ac-bro	CDS	0.946158	X	Low
1181	1827	ac-bro	CDS	0.964415	X	Low
1186	1824	ac-bro	CDS	0.947524	X	Low
1189	1822	ac-bro	CDS	0.9595	X	Low
1192	1822	ac-bro	CDS	0.950333	X	Low
1197	1801	ac-bro	CDS	0.946507	X	Low
1203	1772	ac-bro	CDS	0.945355	ü	Low
1209	1687	ac-bro	CDS	0.953228	X	Low
1210	1685	ac-bro	CDS	0.970745	X	Low
1219	1454	ac-bro	CDS	0.950198	X	Low
1223	1421	ac-bro	CDS	0.957055	X	Low
1230	1032	ac-bro	CDS	0.952017	ü	Low
1231	1031	ac-bro	CDS	0.952891	ü	Low
1234	1028	ac-bro	CDS	0.964835	ü	Low
1235	1028	ac-bro	CDS	0.958333	ü	Low
1241	1023	ac-bro	CDS	0.946188	ü	Low
1244	1019	ac-bro	CDS	0.959227	X	Low
1250	863	ac-bro	CDS	0.957309	ü	Low
1253	855	ac-bro	CDS	0.953741	X	Low
1255	849	ac-bro	CDS	0.942857	X	Low
1258	843	ac-bro	CDS	0.96	X	Low
1261	841	ac-bro	CDS	0.956835	X	Low
1263	841	ac-bro	CDS	0.97047	ü	Low
1265	841	ac-bro	CDS	0.964427	ü	Low
1270	841	ac-bro	CDS	0.966618	X	Low
1280	565	ac-bro	CDS	0.954936	ü	Low
1281	565	ac-bro	CDS	0.956701	ü	Low
1284	563	ac-bro	CDS	0.932632	X	Low
1288	560	ac-bro	CDS	0.948478	ü	Low
1290	559	ac-bro	CDS	0.939262	ü	Low
1294	558	ac-bro	CDS	0.94572	X	Low
1298	540	ac-bro	CDS	0.966592	ü	Low
1300	538	ac-bro	CDS	0.956098	X	Low
1301	538	ac-bro	CDS	0.964286	X	Low
1302	538	ac-bro	CDS	0.95914	ü	Low
1303	538	ac-bro	CDS	0.954839	X	Low
1308	538	ac-bro	CDS	0.961798	ü	Low
1313	537	ac-bro	CDS	0.954128	X	Low
1315	537	ac-bro	CDS	0.959052	X	Low
1317	537	ac-bro	CDS	0.951648	X	Low
1322	537	ac-bro	CDS	0.966741	ü	Low
1339	468	ac-bro	CDS	0.96	ü	Low
1340	468	ac-bro	CDS	0.94	X	Low
1351	414	ac-bro	CDS	0.985714	X	none
1352	414	ac-bro	CDS	0.957865	X	Low
1354	414	ac-bro	CDS	0.967359	ü	Low
1359	412	ac-bro	CDS	0.956386	X	Low
1361	410	ac-bro	CDS	0.954416	X	Low
1363	410	ac-bro	CDS	0.952113	X	Low
1374	370	ac-bro	CDS	0.925806	X	Low
1384	355	ac-bro	CDS	0.969388	X	Low
1395	278	ac-bro	CDS	0.93722	ü	Low
1399	262	ac-bro	CDS	0.931373	X	Low
1400	262	ac-bro	CDS	0.942308	X	Low
1407	210	ac-bro	CDS	0.946903	ü	Low
1408	209	ac-bro	CDS	0.927152	ü	Low
1411	209	ac-bro	CDS	0.90625	X	Low
1414	207	ac-bro	CDS	0.941558	X	Low
1415	207	ac-bro	CDS	0.961538	X	Low
1417	206	ac-bro	CDS	0.936709	X	Low
1423	205	ac-bro	CDS	0.966887	X	Low
1425	205	ac-bro	CDS	0.97351	X	Low
1426	205	ac-bro	CDS	0.954839	X	Low
1431	206	ac-bro	CDS	0.99359	X	none
1436	206	ac-bro	CDS	0.960526	X	Low
1441	199	ac-bro	CDS	0.938356	X	Low
1444	199	ac-bro	CDS	0.977273	X	Low
1446	199	ac-bro	CDS	0.938356	X	Low
1448	199	ac-bro	CDS	0.971014	ü	Low
1450	199	ac-bro	CDS	0.958042	ü	Low
1455	200	ac-bro	CDS	0.932432	ü	Low
1465	190	ac-bro	CDS	0.959016	X	Low
1466	189	ac-bro	CDS	0.938931	X	Low
1471	189	ac-bro	CDS	0.948529	X	Low
1476	187	ac-bro	CDS	0.913043	ü	Low
1480	184	ac-bro	CDS	0.940741	X	Low
1486	165	ac-bro	CDS	0.956897	X	Low
1489	165	ac-bro	CDS	0.933962	X	Low
1490	165	ac-bro	CDS	0.962963	X	Low
1495	165	ac-bro	CDS	0.957265	X	Low
1498	165	ac-bro	CDS	0.923729	X	Low
1500	165	ac-bro	CDS	0.957627	X	Low
1515	158	ac-bro	CDS	0.933333	X	Low
1527	151	ac-bro	CDS	0.949495	ü	Low
1534	131	ac-bro	CDS	0.953846	ü	Low
1535	131	ac-bro	CDS	0.932432	ü	Low
1542	116	ac-bro	CDS	0.984127	X	Low
1544	116	ac-bro	CDS	0.96875	X	Low
1553	110	ac-bro	CDS	0.903226	ü	Low
1557	102	ac-bro	CDS	1	X	none
1560	102	ac-bro	CDS	0.945455	X	Low
1562	102	ac-bro	CDS	0.981481	ü	Low
1564	102	ac-bro	CDS	0.924528	X	Low
1568	102	ac-bro	CDS	0.961538	X	Low
1570	102	ac-bro	CDS	0.964912	X	Low
1572	102	ac-bro	CDS	0.981132	X	Low
1576	102	ac-bro	CDS	0.943396	X	Low
1577	102	ac-bro	CDS	1	X	none
1579	102	ac-bro	CDS	1	X	none
1583	102	ac-bro	CDS	1	X	none
1586	102	ac-bro	CDS	0.962963	X	Low
1593	102	ac-bro	CDS	0.942308	ü	Low
1598	101	ac-bro	CDS	0.981481	X	Low
1608	96	ac-bro	CDS	0.897959	ü	Medium
1612	96	ac-bro	CDS	0.886364	X	Medium
1626	81	ac-bro	CDS	0.90625	X	Low
1629	81	ac-bro	CDS	0.828571	ü	Medium
1633	80	ac-bro	CDS	0.933333	ü	Low
1637	77	ac-bro	CDS	0.962963	ü	Low
1639	77	ac-bro	CDS	0.923077	X	Low
1640	77	ac-bro	CDS	0.931034	X	Low
1641	77	ac-bro	CDS	0.866667	ü	Medium
1645	77	ac-bro	CDS	0.892857	ü	Medium
1651	76	ac-bro	CDS	0.892857	X	Medium
1654	76	ac-bro	CDS	0.965517	ü	Low
1655	76	ac-bro	CDS	0.83871	ü	Medium
1657	76	ac-bro	CDS	0.9	ü	Low
1660	76	ac-bro	CDS	0.965517	X	Low
1662	76	ac-bro	CDS	0.903226	X	Low
1668	76	ac-bro	CDS	0.931034	X	Low
1670	76	ac-bro	CDS	0.892857	X	Medium
1671	76	ac-bro	CDS	0.896552	X	Medium
1698	71	ac-bro	CDS	0.935484	X	Low
1708	68	ac-bro	CDS	0.962963	X	Low
1709	68	ac-bro	CDS	0.962963	X	Low
1711	68	ac-bro	CDS	0.964286	X	Low
1715	68	ac-bro	CDS	0.961538	X	Low
1716	68	ac-bro	CDS	0.888889	X	Medium
1723	68	ac-bro	CDS	0.928571	X	Low
1724	68	ac-bro	CDS	0.821429	X	Medium
1737	66	ac-bro	CDS	0.96	ü	Low
1740	66	ac-bro	CDS	0.961538	ü	Low
2024	54	ac-bro	CDS	0.833333	X	Medium
2043	53	ac-bro	5' UTR	0.84	ü	Medium
2046	53	ac-ctl	3' UTR	0.92	X	Low
3743	163	ac-Orf-603	3' UTR	0.962687	X	Low
3752	221	ac-Orf-603	3' UTR	0.886179	X	Medium
3765	233	ac-Orf-603	CDS	0.941799	X	Low
3779	234	ac-Orf-603	CDS	0.908108	X	Low
3786	236	ac-Orf-603	CDS	0.883041	X	Medium
3794	239	ac-Orf-603	CDS	0.892857	X	Medium
3797	239	ac-Orf-603	CDS	0.885417	X	Medium
3812	242	ac-Orf-603	CDS	0.912088	X	Low
3818	242	ac-Orf-603	CDS	0.908629	X	Low
3820	242	ac-Orf-603	CDS	0.908654	X	Low
3823	242	ac-Orf-603	CDS	0.88601	X	Medium
3832	245	ac-Orf-603	CDS	0.906863	X	Low
3835	245	ac-Orf-603	CDS	0.892857	X	Medium
3837	245	ac-Orf-603	CDS	0.91	X	Low
3838	245	ac-Orf-603	CDS	0.915423	X	Low
3863	247	ac-Orf-603	CDS	0.912371	X	Low
3871	249	ac-Orf-603	CDS	0.887255	X	Medium
3879	252	ac-Orf-603	CDS	0.930693	X	Low
3881	252	ac-Orf-603	CDS	0.923077	X	Low
3911	241	ac-Orf-603	CDS	0.974359	X	Low
3914	241	ac-Orf-603	CDS	0.946809	X	Low
3919	238	ac-Orf-603	CDS	0.898477	X	Medium
3922	238	ac-Orf-603	CDS	0.9	X	Low
3934	220	ac-Orf-603	CDS	0.934641	X	Low
3979	278	ac-Orf-603	CDS	0.918919	X	Low
3988	271	ac-Orf-603	CDS	0.959276	X	Low
4000	250	ac-Orf-603	CDS	0.949721	X	Low
4009	234	ac-Orf-603	CDS	0.974093	X	Low
4014	232	ac-Orf-603	CDS	0.954023	X	Low
4016	232	ac-Orf-603	CDS	0.963542	X	Low
4027	224	ac-Orf-603	CDS	0.972527	X	Low
4030	224	ac-Orf-603	CDS	0.951872	X	Low
4045	219	ac-Orf-603	CDS	0.911392	X	Low
4057	196	ac-Orf-603	CDS	0.97619	X	Low
4058	196	ac-Orf-603	CDS	0.978417	X	Low
4059	196	ac-Orf-603	CDS	0.986755	X	none
4060	196	ac-Orf-603	CDS	0.974684	X	Low
4062	196	ac-Orf-603	CDS	0.968944	X	Low
4067	197	ac-Orf-603	CDS	0.951724	X	Low
4072	197	ac-Orf-603	CDS	0.980263	X	Low
4075	197	ac-Orf-603	CDS	0.944828	X	Low
4077	197	ac-Orf-603	CDS	0.955696	X	Low
4082	198	ac-Orf-603	CDS	0.955556	X	Low
4090	194	ac-Orf-603	CDS	0.942308	X	Low
4103	188	ac-Orf-603	CDS	0.957447	X	Low
4105	188	ac-Orf-603	CDS	0.97973	X	Low
4115	186	ac-Orf-603	CDS	0.986395	X	none
4116	186	ac-Orf-603	CDS	0.972603	X	Low
4119	186	ac-Orf-603	CDS	0.977941	X	Low
4126	183	ac-Orf-603	CDS	0.978261	X	Low
4127	183	ac-Orf-603	CDS	0.965986	X	Low
4129	183	ac-Orf-603	CDS	0.952055	X	Low
4131	183	ac-Orf-603	CDS	0.958621	X	Low
4133	183	ac-Orf-603	CDS	1	X	none
4136	183	ac-Orf-603	CDS	0.922481	X	Low
4165	173	ac-Orf-603	CDS	0.9375	X	Low
4171	159	ac-Orf-603	CDS	0.972727	X	Low
4172	159	ac-Orf-603	CDS	1	X	none
4173	159	ac-Orf-603	CDS	0.991803	X	none
4177	159	ac-Orf-603	CDS	0.97561	X	Low
4180	159	ac-Orf-603	CDS	0.991525	X	none
4181	159	ac-Orf-603	CDS	0.975	X	Low
4186	159	ac-Orf-603	CDS	0.948276	X	Low
4195	147	ac-Orf-603	CDS	0.934579	X	Low
4198	147	ac-Orf-603	CDS	0.990909	X	none
4201	147	ac-Orf-603	CDS	0.981982	X	Low
4202	147	ac-Orf-603	CDS	0.973451	X	Low
4207	147	ac-Orf-603	CDS	0.981481	X	Low
4211	145	ac-Orf-603	CDS	0.94	X	Low
4214	145	ac-Orf-603	CDS	0.961905	X	Low
4224	140	ac-Orf-603	CDS	0.941748	X	Low
4245	115	ac-Orf-603	CDS	0.97561	X	Low
4248	115	ac-Orf-603	CDS	0.974359	X	Low
4253	111	ac-Orf-603	CDS	1	X	none
4254	111	ac-Orf-603	CDS	0.906667	X	Low
4276	99	ac-Orf-603	CDS	0.96875	X	Low
4279	99	ac-Orf-603	CDS	0.983607	X	Low
4283	98	ac-Orf-603	CDS	0.983051	X	Low
4288	94	ac-Orf-603	CDS	0.95	X	Low
4302	87	ac-Orf-603	CDS	0.942308	X	Low
4327	62	ac-Orf-603	CDS	0.931034	X	Low
4331	59	ac-Orf-603	CDS	0.923077	X	Low
4333	59	ac-Orf-603	CDS	1	X	none
4335	59	ac-Orf-603	CDS	0.851852	X	Medium
4345	57	ac-Orf-603	CDS	0.92	X	Low
5272	80	ac-Orf-1629	3' UTR	0.347826	X	Medium
5279	314	ac-Orf-1629	3' UTR	0.956349	X	Low
5292	327	ac-Orf-1629	CDS	0.861818	X	Medium
5294	327	ac-Orf-1629	CDS	0.86014	X	Medium
5298	329	ac-Orf-1629	CDS	0.835664	X	Medium
5304	329	ac-Orf-1629	CDS	0.811189	X	Medium
5306	329	ac-Orf-1629	CDS	0.826855	X	Medium
5308	330	ac-Orf-1629	CDS	0.810997	X	Medium
5311	330	ac-Orf-1629	CDS	0.806228	X	Medium
5314	331	ac-Orf-1629	CDS	0.793706	X	Medium
5322	332	ac-Orf-1629	CDS	0.820789	X	Medium
5329	332	ac-Orf-1629	CDS	0.821053	X	Medium
5332	332	ac-Orf-1629	CDS	0.845614	X	Medium
5336	332	ac-Orf-1629	CDS	0.898182	X	Medium
5370	334	ac-Orf-1629	CDS	0.828794	X	Medium
5371	334	ac-Orf-1629	CDS	0.841549	X	Medium
5372	332	ac-Orf-1629	CDS	0.851064	X	Medium
5374	332	ac-Orf-1629	CDS	0.839858	X	Medium
5375	332	ac-Orf-1629	CDS	0.84375	X	Medium
5379	332	ac-Orf-1629	CDS	0.83737	X	Medium
5383	331	ac-Orf-1629	CDS	0.840741	X	Medium
5385	330	ac-Orf-1629	CDS	0.85	X	Medium
5387	330	ac-Orf-1629	CDS	0.855319	X	Medium
5398	324	ac-Orf-1629	CDS	0.894161	X	Medium
5406	320	ac-Orf-1629	CDS	0.87218	X	Medium
5408	319	ac-Orf-1629	CDS	0.944853	X	Low
5420	316	ac-Orf-1629	CDS	0.91791	X	Low
5445	279	ac-Orf-1629	CDS	0.938053	X	Low
5450	279	ac-Orf-1629	CDS	0.921739	X	Low
5458	267	ac-Orf-1629	CDS	0.92	X	Low
5459	267	ac-Orf-1629	CDS	0.942478	X	Low
5464	266	ac-Orf-1629	CDS	0.95	X	Low
5469	261	ac-Orf-1629	CDS	0.952153	X	Low
5480	220	ac-Orf-1629	CDS	0.904459	X	Low
5481	218	ac-Orf-1629	CDS	0.913295	X	Low
5482	218	ac-Orf-1629	CDS	0.920904	X	Low
5485	218	ac-Orf-1629	CDS	0.923077	X	Low
5493	196	ac-Orf-1629	CDS	0.954545	X	Low
5498	166	ac-Orf-1629	CDS	0.936	X	Low
5501	166	ac-Orf-1629	CDS	0.983607	X	Low
5502	166	ac-Orf-1629	CDS	0.945736	X	Low
5505	165	ac-Orf-1629	CDS	0.935484	X	Low
5506	165	ac-Orf-1629	CDS	0.969466	X	Low
5517	159	ac-Orf-1629	CDS	0.955752	X	Low
5518	159	ac-Orf-1629	CDS	0.942623	X	Low
5525	150	ac-Orf-1629	CDS	0.963303	X	Low
5532	131	ac-Orf-1629	CDS	0.94382	X	Low
5544	120	ac-Orf-1629	CDS	0.833333	X	Medium
5554	107	ac-Orf-1629	CDS	0.875	X	Medium
5557	107	ac-Orf-1629	CDS	0.876923	X	Medium
5560	107	ac-Orf-1629	CDS	0.880597	X	Medium
5568	104	ac-Orf-1629	CDS	0.925373	X	Low
5573	101	ac-Orf-1629	CDS	0.924242	X	Low
5576	101	ac-Orf-1629	CDS	0.910448	X	Low
5583	100	ac-Orf-1629	CDS	0.901639	X	Low
5587	100	ac-Orf-1629	CDS	0.877193	X	Medium
5589	100	ac-Orf-1629	CDS	0.881356	X	Medium
5594	100	ac-Orf-1629	CDS	0.916667	X	Low
5599	100	ac-Orf-1629	CDS	0.938462	X	Low
5607	90	ac-Orf-1629	CDS	0.911111	X	Low
5608	90	ac-Orf-1629	CDS	0.901961	X	Low
5612	87	ac-Orf-1629	CDS	0.923077	X	Low
5615	87	ac-Orf-1629	CDS	0.92	X	Low
5618	87	ac-Orf-1629	CDS	0.92	X	Low
5632	83	ac-Orf-1629	CDS	0.933333	X	Low
5634	83	ac-Orf-1629	CDS	0.953488	X	Low
5640	82	ac-Orf-1629	CDS	1	X	none
5657	77	ac-Orf-1629	CDS	0.97619	X	Low
5660	77	ac-Orf-1629	CDS	1	X	none
5664	75	ac-Orf-1629	CDS	0.973684	X	Low
5666	75	ac-Orf-1629	CDS	0.95	X	Low
5674	75	ac-Orf-1629	CDS	1	X	none
5679	74	ac-Orf-1629	CDS	0.948718	X	Low
5682	74	ac-Orf-1629	CDS	0.972973	X	Low
5690	72	ac-Orf-1629	CDS	0.972222	X	Low
5700	71	ac-Orf-1629	CDS	0.909091	X	Low
5704	70	ac-Orf-1629	CDS	1	X	none
5705	70	ac-Orf-1629	CDS	1	X	none
5720	67	ac-Orf-1629	CDS	0.966667	X	Low
5721	67	ac-Orf-1629	CDS	0.967742	X	Low
5722	67	ac-Orf-1629	CDS	0.967742	X	Low
5724	67	ac-Orf-1629	CDS	0.965517	X	Low
5726	67	ac-Orf-1629	CDS	0.90625	X	Low
5730	67	ac-Orf-1629	CDS	0.935484	X	Low
5739	63	ac-Orf-1629	CDS	1	X	none
5740	63	ac-Orf-1629	CDS	0.962963	X	Low
5743	63	ac-Orf-1629	CDS	0.928571	X	Low
5750	62	ac-Orf-1629	CDS	1	X	none
5753	62	ac-Orf-1629	CDS	1	X	none
5756	62	ac-Orf-1629	CDS	0.961538	X	Low
7121	78	ac-Orf-11	3' UTR	0.95	X	Low
7123	78	ac-Orf-11	3' UTR	0.97561	X	Low
7125	79	ac-Orf-11	3' UTR	0.952381	X	Low
7161	118	ac-Orf-11	3' UTR	0.959459	X	Low
7162	118	ac-Orf-11	3' UTR	0.924051	X	Low
7179	117	ac-Orf-11	3' UTR	0.974359	X	Low
7181	117	ac-Orf-11	3' UTR	0.961039	X	Low
7185	117	ac-Orf-11	3' UTR	0.933333	X	Low
7187	117	ac-Orf-11	3' UTR	0.932432	X	Low
7190	117	ac-Orf-11	3' UTR	0.942029	X	Low
7191	117	ac-Orf-11	3' UTR	0.949367	X	Low
7200	118	ac-Orf-11	3' UTR	0.945205	X	Low
7204	118	ac-Orf-11	3' UTR	0.92	X	Low
7209	118	ac-Orf-11	3' UTR	0.962025	X	Low
7218	119	ac-Orf-11	3' UTR	0.957143	X	Low
7236	119	ac-Orf-11	3' UTR	0.952381	X	Low
7237	119	ac-Orf-11	3' UTR	0.96	X	Low
7239	119	ac-Orf-11	3' UTR	0.959459	X	Low
7241	119	ac-Orf-11	3' UTR	0.923077	X	Low
7247	119	ac-Orf-11	3' UTR	0.934211	X	Low
7257	119	ac-Orf-11	3' UTR	0.911392	X	Low
7261	119	ac-Orf-11	3' UTR	0.897436	X	Medium
7273	119	ac-Orf-11	3' UTR	0.921053	X	Low
7277	117	ac-Orf-11	3' UTR	0.946667	X	Low
7280	117	ac-Orf-11	3' UTR	0.936709	X	Low
7282	117	ac-Orf-11	3' UTR	0.921053	X	Low
7284	117	ac-Orf-11	3' UTR	0.957746	X	Low
7287	117	ac-Orf-11	3' UTR	0.921053	X	Low
7289	117	ac-Orf-11	3' UTR	0.898734	X	Medium
7296	117	ac-Orf-11	3' UTR	0.931507	X	Low
7301	117	ac-Orf-11	3' UTR	0.905405	X	Low
7307	117	ac-Orf-11	3' UTR	0.92	X	Low
7326	117	ac-Orf-11	3' UTR	0.921053	X	Low
7338	116	ac-Orf-11	3' UTR	0.964912	X	Low
7344	106	ac-Orf-11	3' UTR	1	X	none
7905	480	ac-Orf-11	CDS	0.953704	X	Low
7911	540	ac-Orf-11	CDS	0.941909	X	Low
7928	581	ac-Orf-11	CDS	0.957115	X	Low
7989	562	ac-Orf-11	CDS	0.982301	X	Low
7990	562	ac-Orf-11	CDS	0.973085	X	Low
8000	553	ac-Orf-11	CDS	0.949309	X	Low
8002	552	ac-Orf-11	CDS	0.935698	X	Low
8008	548	ac-Orf-11	CDS	0.962637	X	Low
8018	483	ac-Orf-11	CDS	0.967901	X	Low
8028	435	ac-Orf-11	CDS	0.95942	X	Low
8030	435	ac-Orf-11	CDS	0.945799	X	Low
8034	434	ac-Orf-11	CDS	0.956284	X	Low
8082	318	ac-Orf-11	CDS	0.962547	X	Low
8114	236	ac-Orf-11	CDS	0.946429	X	Low
8115	236	ac-Orf-11	CDS	0.957895	X	Low
8120	236	ac-Orf-11	CDS	0.957143	X	Low
8133	191	ac-Orf-11	CDS	0.945946	X	Low
8135	190	ac-Orf-11	CDS	0.973333	X	Low
8137	190	ac-Orf-11	CDS	0.963235	X	Low
8138	190	ac-Orf-11	CDS	0.972414	X	Low
8143	190	ac-Orf-11	CDS	0.993103	X	none
8146	189	ac-Orf-11	CDS	0.978571	X	Low
8148	189	ac-Orf-11	CDS	0.972789	X	Low
8151	189	ac-Orf-11	CDS	0.935714	X	Low
8157	189	ac-Orf-11	CDS	0.971831	X	Low
8167	179	ac-Orf-11	CDS	0.943262	X	Low
8169	179	ac-Orf-11	CDS	0.984848	X	Low
8173	179	ac-Orf-11	CDS	0.984848	X	Low
8177	177	ac-Orf-11	CDS	0.953846	X	Low
8185	174	ac-Orf-11	CDS	0.947368	X	Low
8187	174	ac-Orf-11	CDS	0.97037	X	Low
8199	167	ac-Orf-11	CDS	0.89916	X	Medium
8206	143	ac-Orf-11	CDS	0.979592	X	Low
8215	131	ac-Orf-11	CDS	0.988235	X	none
8223	109	ac-Orf-11	CDS	0.984375	X	Low
8224	109	ac-Orf-11	CDS	0.944444	X	Low
8236	100	ac-Orf-11	CDS	0.96875	X	Low
8237	100	ac-Orf-11	CDS	0.96875	X	Low
8239	100	ac-Orf-11	CDS	0.967742	X	Low
8247	97	ac-Orf-11	CDS	0.981818	X	Low
8249	97	ac-Orf-11	CDS	0.982143	X	Low
8250	97	ac-Orf-11	CDS	0.949153	X	Low
8257	97	ac-Orf-11	CDS	0.966102	X	Low
8261	97	ac-Orf-11	CDS	0.963636	X	Low
8266	96	ac-Orf-11	CDS	0.966667	X	Low
8272	93	ac-Orf-11	CDS	0.928571	X	Low
8274	93	ac-Orf-11	CDS	0.95	X	Low
8280	93	ac-Orf-11	CDS	0.982143	X	Low
8299	82	ac-Orf-11	CDS	0.95	X	Low
8301	82	ac-Orf-11	CDS	0.957447	X	Low
8307	82	ac-Orf-11	CDS	1	X	none
8324	66	ac-Orf-11	CDS	0.896552	X	Medium
8330	65	ac-Orf-11	CDS	1	X	none
8337	59	ac-Orf-11	CDS	1	X	none
8339	59	ac-Orf-11	CDS	1	X	none
8340	59	ac-Orf-11	CDS	0.961538	X	Low
9515	69	ac-Orf-13	3' UTR	0.310345	X	Medium
9521	1205	ac-Orf-13	3' UTR	0.919271	X	Low
9535	1598	ac-Orf-13	3' UTR	0.943643	X	Low
9540	1602	ac-Orf-13	3' UTR	0.942819	X	Low
9543	1602	ac-Orf-13	3' UTR	0.944935	X	Low
9545	1602	ac-Orf-13	3' UTR	0.951012	X	Low
9556	1621	ac-Orf-13	3' UTR	0.939686	X	Low
9568	1649	ac-Orf-13	3' UTR	0.943174	X	Low
9598	3464	ac-Orf-13	3' UTR	0.97005	X	Low
9630	3678	ac-Orf-13	3' UTR	0.933198	X	Low
9653	3535	ac-Orf-13	CDS	0.958493	X	Low
9676	3081	ac-Orf-13	CDS	0.970833	X	Low
9677	3078	ac-Orf-13	CDS	0.983297	X	Low
9679	3078	ac-Orf-13	CDS	0.965399	X	Low
9690	2734	ac-Orf-13	CDS	0.950583	X	Low
9701	2539	ac-Orf-13	CDS	0.953765	X	Low
9706	2488	ac-Orf-13	CDS	0.970755	X	Low
9723	2225	ac-Orf-13	CDS	0.948667	X	Low
9728	2181	ac-Orf-13	CDS	0.9447	X	Low
9735	1962	ac-Orf-13	CDS	0.945055	X	Low
9738	1956	ac-Orf-13	CDS	0.953295	X	Low
9740	1955	ac-Orf-13	CDS	0.959234	X	Low
9747	1693	ac-Orf-13	CDS	0.951204	X	Low
9758	1576	ac-Orf-13	CDS	0.968345	X	Low
9763	1441	ac-Orf-13	CDS	0.958665	X	Low
9771	1102	ac-Orf-13	CDS	0.960284	X	Low
9772	1100	ac-Orf-13	CDS	0.983407	X	Low
9773	1100	ac-Orf-13	CDS	0.972308	X	Low
9778	1092	ac-Orf-13	CDS	0.973031	X	Low
9779	1092	ac-Orf-13	CDS	0.982218	X	Low
9780	1092	ac-Orf-13	CDS	0.968041	X	Low
9782	1092	ac-Orf-13	CDS	0.947712	X	Low
9789	1090	ac-Orf-13	CDS	0.959267	X	Low
9795	1080	ac-Orf-13	CDS	0.971554	X	Low
9797	1080	ac-Orf-13	CDS	0.970134	X	Low
9807	962	ac-Orf-13	CDS	0.964994	X	Low
9810	959	ac-Orf-13	CDS	0.965116	X	Low
9819	869	ac-Orf-13	CDS	0.959581	X	Low
9821	868	ac-Orf-13	CDS	0.967617	X	Low
9830	727	ac-Orf-13	CDS	0.953451	X	Low
9834	697	ac-Orf-13	CDS	0.95098	X	Low
9836	696	ac-Orf-13	CDS	0.974708	X	Low
9842	598	ac-Orf-13	CDS	0.926148	X	Low
9845	591	ac-Orf-13	CDS	0.967546	X	Low
9851	448	ac-Orf-13	CDS	0.952247	X	Low
9852	447	ac-Orf-13	CDS	0.946092	X	Low
9865	357	ac-Orf-13	CDS	0.969298	X	Low
9867	356	ac-Orf-13	CDS	0.959108	X	Low
9869	355	ac-Orf-13	CDS	0.953069	X	Low
9873	351	ac-Orf-13	CDS	0.96679	X	Low
9876	350	ac-Orf-13	CDS	0.943609	X	Low
9878	349	ac-Orf-13	CDS	0.970588	X	Low
9879	349	ac-Orf-13	CDS	0.982014	X	Low
9882	349	ac-Orf-13	CDS	0.967509	X	Low
9885	349	ac-Orf-13	CDS	0.981413	X	Low
9888	349	ac-Orf-13	CDS	0.967153	X	Low
9890	349	ac-Orf-13	CDS	0.946429	X	Low
9895	349	ac-Orf-13	CDS	0.958333	X	Low
9903	331	ac-Orf-13	CDS	0.967213	X	Low
9904	331	ac-Orf-13	CDS	0.964706	X	Low
9911	279	ac-Orf-13	CDS	0.922705	X	Low
9914	276	ac-Orf-13	CDS	0.959391	X	Low
9915	276	ac-Orf-13	CDS	0.946078	X	Low
9917	276	ac-Orf-13	CDS	0.926471	X	Low
9921	275	ac-Orf-13	CDS	0.973262	X	Low
9922	275	ac-Orf-13	CDS	0.926702	X	Low
9924	275	ac-Orf-13	CDS	0.945545	X	Low
9927	275	ac-Orf-13	CDS	0.959596	X	Low
9930	274	ac-Orf-13	CDS	0.978947	X	Low
9932	274	ac-Orf-13	CDS	0.965	X	Low
9934	274	ac-Orf-13	CDS	0.976048	X	Low
9935	274	ac-Orf-13	CDS	0.959391	X	Low
9940	274	ac-Orf-13	CDS	0.942029	X	Low
9946	273	ac-Orf-13	CDS	0.934673	X	Low
9948	273	ac-Orf-13	CDS	0.965517	X	Low
9957	270	ac-Orf-13	CDS	0.942708	X	Low
9964	264	ac-Orf-13	CDS	0.912088	X	Low
9969	239	ac-Orf-13	CDS	0.962963	X	Low
9972	239	ac-Orf-13	CDS	0.913043	X	Low
9973	239	ac-Orf-13	CDS	0.90303	X	Low
9975	239	ac-Orf-13	CDS	0.955414	X	Low
9976	239	ac-Orf-13	CDS	0.935897	X	Low
9990	206	ac-Orf-13	CDS	0.961538	X	Low
9991	204	ac-Orf-13	CDS	0.941176	X	Low
9994	203	ac-Orf-13	CDS	0.977941	X	Low
9998	202	ac-Orf-13	CDS	0.955556	X	Low
10001	202	ac-Orf-13	CDS	0.933333	X	Low
10005	201	ac-Orf-13	CDS	0.946565	X	Low
10010	200	ac-Orf-13	CDS	0.960317	X	Low
10014	190	ac-Orf-13	CDS	0.95	X	Low
10015	190	ac-Orf-13	CDS	0.991667	X	none
10017	190	ac-Orf-13	CDS	0.951613	X	Low
10020	190	ac-Orf-13	CDS	0.942149	X	Low
10022	190	ac-Orf-13	CDS	0.934426	X	Low
10026	190	ac-Orf-13	CDS	0.97479	X	Low
10028	190	ac-Orf-13	CDS	0.97541	X	Low
10034	190	ac-Orf-13	CDS	0.95	X	Low
10046	184	ac-Orf-13	CDS	0.954128	X	Low
10056	170	ac-Orf-13	CDS	0.95098	X	Low
10059	170	ac-Orf-13	CDS	0.9375	X	Low
10068	161	ac-Orf-13	CDS	0.909091	X	Low
10074	153	ac-Orf-13	CDS	0.952381	X	Low
10078	152	ac-Orf-13	CDS	0.964286	X	Low
10083	139	ac-Orf-13	CDS	0.955882	X	Low
10085	139	ac-Orf-13	CDS	0.955224	X	Low
10086	139	ac-Orf-13	CDS	1	X	none
10087	139	ac-Orf-13	CDS	0.972603	X	Low
10089	139	ac-Orf-13	CDS	0.926471	X	Low
10104	133	ac-Orf-13	CDS	0.953125	X	Low
10107	133	ac-Orf-13	CDS	0.969231	X	Low
10111	133	ac-Orf-13	CDS	0.967213	X	Low
10118	131	ac-Orf-13	CDS	0.967742	X	Low
10130	128	ac-Orf-13	CDS	0.982456	X	Low
10141	125	ac-Orf-13	CDS	0.946429	X	Low
10152	114	ac-Orf-13	CDS	0.98	X	Low
10155	114	ac-Orf-13	CDS	0.978723	X	Low
10157	114	ac-Orf-13	CDS	0.979167	X	Low
10169	107	ac-Orf-13	CDS	0.974359	X	Low
10173	102	ac-Orf-13	CDS	0.95	X	Low
10180	100	ac-Orf-13	CDS	0.971429	X	Low
10184	100	ac-Orf-13	CDS	1	X	none
10188	100	ac-Orf-13	CDS	1	X	none
10190	100	ac-Orf-13	CDS	1	X	none
10193	100	ac-Orf-13	CDS	1	X	none
10198	98	ac-Orf-13	CDS	0.916667	X	Low
10200	98	ac-Orf-13	CDS	0.972222	X	Low
10203	98	ac-Orf-13	CDS	0.971429	X	Low
10209	98	ac-Orf-13	CDS	1	X	none
10212	98	ac-Orf-13	CDS	0.972973	X	Low
10213	98	ac-Orf-13	CDS	0.972973	X	Low
10226	94	ac-Orf-13	CDS	0.967742	X	Low
14134	165	ac-Orf-18	3' UTR	0.944444	X	Low
14141	200	ac-Orf-18	3' UTR	0.917355	X	Low
14153	203	ac-Orf-18	3' UTR	0.81746	X	Medium
14155	203	ac-Orf-18	3' UTR	0.824818	X	Medium
14156	203	ac-Orf-18	3' UTR	0.805755	X	Medium
14162	204	ac-Orf-18	3' UTR	0.80303	X	Medium
14164	204	ac-Orf-18	3' UTR	0.786207	X	Medium
14175	206	ac-Orf-18	3' UTR	0.785185	X	Medium
14176	206	ac-Orf-18	3' UTR	0.794326	X	Medium
14182	211	ac-Orf-18	3' UTR	0.783784	X	Medium
14189	215	ac-Orf-18	3' UTR	0.825758	X	Medium
14190	215	ac-Orf-18	3' UTR	0.833333	X	Medium
14213	215	ac-Orf-18	3' UTR	0.847222	X	Medium
14219	217	ac-Orf-18	3' UTR	0.884058	X	Medium
14225	221	ac-Orf-18	3' UTR	0.896104	X	Medium
14234	219	ac-Orf-18	3' UTR	0.896104	X	Medium
14237	219	ac-Orf-18	3' UTR	0.873333	X	Medium
14251	219	ac-Orf-18	3' UTR	0.923077	X	Low
14252	219	ac-Orf-18	3' UTR	0.918919	X	Low
14255	219	ac-Orf-18	3' UTR	0.933333	X	Low
14288	219	ac-Orf-18	3' UTR	0.870748	X	Medium
14298	213	ac-Orf-18	3' UTR	0.861314	X	Medium
14299	213	ac-Orf-18	3' UTR	0.891892	X	Medium
14300	213	ac-Orf-18	3' UTR	0.868421	X	Medium
14306	212	ac-Orf-18	3' UTR	0.868421	X	Medium
14308	212	ac-Orf-18	3' UTR	0.846667	X	Medium
14323	208	ac-Orf-18	3' UTR	0.861538	X	Medium
14324	208	ac-Orf-18	3' UTR	0.873239	X	Medium
14325	208	ac-Orf-18	3' UTR	0.868056	X	Medium
14328	208	ac-Orf-18	3' UTR	0.876712	X	Medium
14332	209	ac-Orf-18	3' UTR	0.910345	X	Low
14371	205	ac-Orf-18	3' UTR	0.948529	X	Low
14376	204	ac-Orf-18	3' UTR	0.946154	X	Low
14380	204	ac-Orf-18	3' UTR	0.95283	X	Low
14387	202	ac-Orf-18	3' UTR	1	X	none
14389	202	ac-Orf-18	3' UTR	0.985612	X	none
14392	202	ac-Orf-18	3' UTR	0.960317	X	Low
14401	200	ac-Orf-18	CDS	0.944444	X	Low
14408	198	ac-Orf-18	CDS	0.948052	X	Low
14420	196	ac-Orf-18	CDS	0.969231	X	Low
14430	186	ac-Orf-18	CDS	0.990909	X	none
14442	166	ac-Orf-18	CDS	0.959184	X	Low
14443	166	ac-Orf-18	CDS	1	X	none
14458	126	ac-Orf-18	CDS	1	X	none
14460	126	ac-Orf-18	CDS	0.984375	X	Low
14462	126	ac-Orf-18	CDS	0.95082	X	Low
14463	126	ac-Orf-18	CDS	0.968254	X	Low
14467	126	ac-Orf-18	CDS	1	X	none
14473	126	ac-Orf-18	CDS	1	X	none
14478	125	ac-Orf-18	CDS	0.983871	X	Low
14480	125	ac-Orf-18	CDS	0.984127	X	Low
14488	112	ac-Orf-18	CDS	1	X	none
14489	112	ac-Orf-18	CDS	0.979167	X	Low
14491	112	ac-Orf-18	CDS	1	X	none
14492	112	ac-Orf-18	CDS	0.98	X	Low
14493	112	ac-Orf-18	CDS	0.96	X	Low
14496	112	ac-Orf-18	CDS	0.98	X	Low
14499	112	ac-Orf-18	CDS	0.959184	X	Low
14503	112	ac-Orf-18	CDS	0.979167	X	Low
14510	112	ac-Orf-18	CDS	0.979592	X	Low
14512	112	ac-Orf-18	CDS	1	X	none
14515	112	ac-Orf-18	CDS	0.911111	X	Low
14516	112	ac-Orf-18	CDS	1	X	none
14518	112	ac-Orf-18	CDS	0.979592	X	Low
14519	112	ac-Orf-18	CDS	0.94	X	Low
14524	112	ac-Orf-18	CDS	0.93617	X	Low
14527	112	ac-Orf-18	CDS	0.959184	X	Low
14530	112	ac-Orf-18	CDS	1	X	none
14532	112	ac-Orf-18	CDS	0.98	X	Low
14544	111	ac-Orf-18	CDS	1	X	none
14555	92	ac-Orf-18	CDS	0.814815	X	Medium
14557	92	ac-Orf-18	CDS	0.961538	X	Low
14558	92	ac-Orf-18	CDS	1	X	none
14559	92	ac-Orf-18	CDS	1	X	none
14560	92	ac-Orf-18	CDS	0.896552	X	Medium
14563	92	ac-Orf-18	CDS	0.96	X	Low
14569	92	ac-Orf-18	CDS	0.933333	X	Low
14574	92	ac-Orf-18	CDS	1	X	none
14599	87	ac-Orf-18	CDS	1	X	none
14600	87	ac-Orf-18	CDS	1	X	none
15811	161	ac-arif-1	3' UTR	0.927835	X	Low
15823	222	ac-arif-1	3' UTR	0.943262	X	Low
15872	310	ac-arif-1	3' UTR	0.961538	X	Low
15873	310	ac-arif-1	3' UTR	0.943396	X	Low
15934	301	ac-arif-1	3' UTR	0.969388	X	Low
15957	278	ac-arif-1	3' UTR	0.967033	X	Low
16026	190	ac-arif-1	CDS	0.972477	X	Low
16027	189	ac-arif-1	CDS	0.973913	X	Low
16028	189	ac-arif-1	CDS	0.956897	X	Low
16034	189	ac-arif-1	CDS	0.92	X	Low
16046	168	ac-arif-1	CDS	0.96875	X	Low
16055	153	ac-arif-1	CDS	0.935897	X	Low
16058	153	ac-arif-1	CDS	0.911392	X	Low
16068	140	ac-arif-1	CDS	0.935897	X	Low
20599	964	ac-pkip-1	3' UTR	0.867596	X	Medium
20625	2811	ac-pkip-1	3' UTR	0.927851	X	Low
20665	2949	ac-pkip-1	CDS	0.95132	X	Low
20675	2953	ac-pkip-1	CDS	0.946469	X	Low
20682	2961	ac-pkip-1	CDS	0.966318	X	Low
20683	2961	ac-pkip-1	CDS	0.96861	X	Low
20690	2963	ac-pkip-1	CDS	0.956647	X	Low
20709	2874	ac-pkip-1	CDS	0.969323	X	Low
20732	2642	ac-pkip-1	CDS	0.947886	X	Low
20735	2640	ac-pkip-1	CDS	0.943322	X	Low
20750	2300	ac-pkip-1	CDS	0.966537	X	Low
20757	2214	ac-pkip-1	CDS	0.962963	X	Low
20758	2213	ac-pkip-1	CDS	0.959725	X	Low
20760	2213	ac-pkip-1	CDS	0.970142	X	Low
20775	2053	ac-pkip-1	CDS	0.973268	X	Low
20778	2053	ac-pkip-1	CDS	0.948332	X	Low
20780	2052	ac-pkip-1	CDS	0.956171	X	Low
20787	2027	ac-pkip-1	CDS	0.968962	X	Low
20791	2007	ac-pkip-1	CDS	0.971297	X	Low
20796	1952	ac-pkip-1	CDS	0.947338	X	Low
20803	1772	ac-pkip-1	CDS	0.978149	X	Low
20806	1771	ac-pkip-1	CDS	0.958388	X	Low
20810	1640	ac-pkip-1	CDS	0.971554	X	Low
20811	1637	ac-pkip-1	CDS	0.970548	X	Low
20812	1637	ac-pkip-1	CDS	0.956938	X	Low
20819	1634	ac-pkip-1	CDS	0.95649	X	Low
20823	1588	ac-pkip-1	CDS	0.971324	X	Low
20824	1587	ac-pkip-1	CDS	0.960396	X	Low
20827	1586	ac-pkip-1	CDS	0.979861	X	Low
20828	1586	ac-pkip-1	CDS	0.963241	X	Low
20830	1586	ac-pkip-1	CDS	0.960424	X	Low
20835	1591	ac-pkip-1	CDS	0.948927	X	Low
20843	1569	ac-pkip-1	CDS	0.967366	X	Low
20844	1568	ac-pkip-1	CDS	0.983459	X	Low
20845	1567	ac-pkip-1	CDS	0.974646	X	Low
20850	1570	ac-pkip-1	CDS	0.951411	X	Low
20854	1569	ac-pkip-1	CDS	0.956221	X	Low
20866	1560	ac-pkip-1	CDS	0.975055	X	Low
20876	1540	ac-pkip-1	CDS	0.963636	X	Low
20878	1539	ac-pkip-1	CDS	0.982183	X	Low
20907	1667	ac-pkip-1	CDS	0.965	X	Low
20910	1665	ac-pkip-1	CDS	0.972071	X	Low
20911	1665	ac-pkip-1	CDS	0.979236	X	Low
20919	1649	ac-pkip-1	CDS	0.957082	X	Low
20933	1627	ac-pkip-1	CDS	0.954903	X	Low
20946	1451	ac-pkip-1	CDS	0.967713	X	Low
20947	1450	ac-pkip-1	CDS	0.963805	X	Low
20948	1450	ac-pkip-1	CDS	0.965135	X	Low
20950	1449	ac-pkip-1	CDS	0.965079	X	Low
20952	1449	ac-pkip-1	CDS	0.967213	X	Low
20957	1459	ac-pkip-1	CDS	0.955285	X	Low
20963	1456	ac-pkip-1	CDS	0.955502	X	Low
20964	1456	ac-pkip-1	CDS	0.958503	X	Low
20970	1458	ac-pkip-1	CDS	0.965833	X	Low
20972	1458	ac-pkip-1	CDS	0.950078	X	Low
20976	1456	ac-pkip-1	CDS	0.969478	X	Low
20978	1456	ac-pkip-1	CDS	0.961986	X	Low
20981	1456	ac-pkip-1	CDS	0.964023	X	Low
20990	1449	ac-pkip-1	CDS	0.945319	X	Low
20991	1449	ac-pkip-1	CDS	0.932767	X	Low
20997	1454	ac-pkip-1	CDS	0.962234	X	Low
21003	1439	ac-pkip-1	CDS	0.947151	X	Low
21004	1439	ac-pkip-1	CDS	0.938095	X	Low
21007	1439	ac-pkip-1	CDS	0.974623	X	Low
21012	1447	ac-pkip-1	CDS	0.93817	X	Low
21024	1434	ac-pkip-1	CDS	0.968217	X	Low
21027	1434	ac-pkip-1	CDS	0.971338	X	Low
21031	1436	ac-pkip-1	CDS	0.949085	X	Low
21034	1435	ac-pkip-1	CDS	0.969697	X	Low
21042	1437	ac-pkip-1	CDS	0.945578	X	Low
21077	1434	ac-pkip-1	CDS	0.934625	X	Low
21103	1368	ac-pkip-1	CDS	0.93916	X	Low
21107	1351	ac-pkip-1	CDS	0.948129	X	Low
21122	1096	ac-pkip-1	CDS	0.966864	X	Low
21124	1092	ac-pkip-1	CDS	0.978	X	Low
21127	1092	ac-pkip-1	CDS	0.968172	X	Low
21135	1081	ac-pkip-1	CDS	0.964694	X	Low
21139	1072	ac-pkip-1	CDS	0.978046	X	Low
21147	896	ac-pkip-1	5' UTR	0.97439	X	Low
21188	1238	ac-dbp	CDS	0.945681	X	Low
21211	1239	ac-dbp	CDS	0.970507	X	Low
21212	1239	ac-dbp	CDS	0.963588	X	Low
21220	1238	ac-dbp	CDS	0.958668	X	Low
21226	1237	ac-dbp	CDS	0.971936	X	Low
21231	1235	ac-dbp	CDS	0.983398	X	Low
21232	1235	ac-dbp	CDS	0.977437	X	Low
21233	1235	ac-dbp	CDS	0.975067	X	Low
21240	1236	ac-dbp	CDS	0.975138	X	Low
21241	1236	ac-dbp	CDS	0.965022	X	Low
21261	1221	ac-dbp	CDS	0.968921	X	Low
21265	1220	ac-dbp	CDS	0.969231	X	Low
21272	1219	ac-dbp	CDS	0.943571	X	Low
21282	1217	ac-dbp	CDS	0.959242	X	Low
21285	1217	ac-dbp	CDS	0.947712	X	Low
21291	1212	ac-dbp	CDS	0.95314	X	Low
21294	1212	ac-dbp	CDS	0.962246	X	Low
21297	1212	ac-dbp	CDS	0.962829	X	Low
21303	1203	ac-dbp	CDS	0.966764	X	Low
21304	1202	ac-dbp	CDS	0.962536	X	Low
21306	1202	ac-dbp	CDS	0.943249	X	Low
21315	1196	ac-dbp	CDS	0.932886	X	Low
21334	1002	ac-dbp	CDS	0.970266	X	Low
21337	1002	ac-dbp	CDS	0.974828	X	Low
21338	1002	ac-dbp	CDS	0.968362	X	Low
21342	1001	ac-dbp	CDS	0.971973	X	Low
21351	975	ac-dbp	CDS	0.961009	X	Low
21360	868	ac-dbp	CDS	0.97264	X	Low
21384	719	ac-dbp	CDS	0.959391	X	Low
21395	658	ac-dbp	CDS	0.94636	X	Low
21404	576	ac-dbp	CDS	0.948387	X	Low
21406	576	ac-dbp	CDS	0.958861	X	Low
21407	576	ac-dbp	CDS	0.978056	X	Low
21411	575	ac-dbp	CDS	0.954167	X	Low
21417	570	ac-dbp	CDS	0.972917	X	Low
21426	395	ac-dbp	CDS	0.963211	X	Low
21427	392	ac-dbp	CDS	0.958065	X	Low
21429	391	ac-dbp	CDS	0.970395	X	Low
21430	391	ac-dbp	CDS	0.958466	X	Low
21432	391	ac-dbp	CDS	0.958065	X	Low
21439	391	ac-dbp	CDS	0.95114	X	Low
21444	377	ac-dbp	CDS	0.972881	X	Low
21447	377	ac-dbp	CDS	0.932886	X	Low
21450	375	ac-dbp	CDS	0.956376	X	Low
21455	366	ac-dbp	CDS	0.969466	X	Low
21456	366	ac-dbp	CDS	0.967857	X	Low
21459	366	ac-dbp	CDS	0.974359	X	Low
21465	364	ac-dbp	CDS	0.95941	X	Low
21473	342	ac-dbp	CDS	0.969811	X	Low
21476	341	ac-dbp	CDS	0.963563	X	Low
21486	307	ac-dbp	CDS	0.978448	X	Low
21489	306	ac-dbp	CDS	0.958525	X	Low
21491	306	ac-dbp	CDS	0.981982	X	Low
21495	306	ac-dbp	CDS	0.96875	X	Low
21499	304	ac-dbp	CDS	0.956311	X	Low
21504	302	ac-dbp	CDS	0.96729	X	Low
21514	252	ac-dbp	CDS	0.971264	X	Low
21515	252	ac-dbp	CDS	0.932203	X	Low
21521	248	ac-dbp	CDS	0.96319	X	Low
21525	238	ac-dbp	CDS	0.928058	X	Low
21531	230	ac-dbp	CDS	0.979866	X	Low
21535	212	ac-dbp	CDS	0.969925	X	Low
21536	212	ac-dbp	CDS	0.947761	X	Low
21550	202	ac-dbp	CDS	1	X	none
21551	202	ac-dbp	CDS	0.929825	X	Low
21558	197	ac-dbp	CDS	0.965217	X	Low
21563	195	ac-dbp	CDS	0.94958	X	Low
21567	192	ac-dbp	CDS	1	X	none
21569	192	ac-dbp	CDS	0.915888	X	Low
21575	191	ac-dbp	CDS	0.973451	X	Low
21582	176	ac-dbp	CDS	0.938776	X	Low
21585	175	ac-dbp	CDS	0.947917	X	Low
21597	165	ac-dbp	CDS	0.965116	X	Low
21600	165	ac-dbp	CDS	0.978261	X	Low
21602	165	ac-dbp	CDS	0.956044	X	Low
21606	165	ac-dbp	CDS	0.956522	X	Low
21608	165	ac-dbp	CDS	0.978723	X	Low
21612	165	ac-dbp	CDS	0.967033	X	Low
21618	156	ac-dbp	CDS	1	X	none
21623	154	ac-dbp	CDS	0.946667	X	Low
21627	152	ac-dbp	CDS	0.95	X	Low
21638	144	ac-dbp	CDS	0.970588	X	Low
21639	144	ac-dbp	CDS	0.970149	X	Low
21645	144	ac-dbp	CDS	0.969697	X	Low
21648	144	ac-dbp	CDS	0.985294	X	none
21654	143	ac-dbp	CDS	0.984848	X	Low
21655	143	ac-dbp	CDS	0.984848	X	Low
21659	143	ac-dbp	CDS	0.969697	X	Low
21666	137	ac-dbp	CDS	0.936508	X	Low
21667	137	ac-dbp	CDS	0.904762	X	Low
21675	134	ac-dbp	CDS	0.964912	X	Low
21678	134	ac-dbp	CDS	0.97619	X	Low
21679	134	ac-dbp	CDS	1	X	none
21693	110	ac-dbp	CDS	0.972973	X	Low
21696	110	ac-dbp	CDS	0.933333	X	Low
21697	108	ac-dbp	CDS	1	X	none
21698	108	ac-dbp	CDS	0.971429	X	Low
21702	108	ac-dbp	CDS	0.935484	X	Low
21707	108	ac-dbp	CDS	0.945946	X	Low
21715	98	ac-dbp	CDS	0.961538	X	Low
21716	98	ac-dbp	CDS	0.964286	X	Low
21720	97	ac-dbp	CDS	0.888889	X	Medium
21730	95	ac-dbp	CDS	1	X	none
21733	95	ac-dbp	CDS	0.96	X	Low
21738	95	ac-dbp	CDS	1	X	none
21741	95	ac-dbp	CDS	1	X	none
21744	95	ac-dbp	CDS	1	X	none
21745	95	ac-dbp	CDS	1	X	none
24025	169	ac-Orf-29	3' UTR	0.782609	X	Medium
24037	184	ac-Orf-29	3' UTR	0.956897	X	Low
24055	186	ac-Orf-29	CDS	0.966102	X	Low
24064	186	ac-Orf-29	CDS	0.965217	X	Low
24067	186	ac-Orf-29	CDS	0.936937	X	Low
24070	186	ac-Orf-29	CDS	0.949367	X	Low
24072	186	ac-Orf-29	CDS	0.980952	X	Low
24076	186	ac-Orf-29	CDS	0.941748	X	Low
24081	186	ac-Orf-29	CDS	0.991525	X	none
24086	186	ac-Orf-29	CDS	0.948276	X	Low
24114	184	ac-Orf-29	CDS	0.955357	X	Low
24117	184	ac-Orf-29	CDS	0.973684	X	Low
24121	184	ac-Orf-29	CDS	0.980769	X	Low
24127	183	ac-Orf-29	CDS	0.936709	X	Low
24134	184	ac-Orf-29	CDS	0.991071	X	none
24136	184	ac-Orf-29	CDS	0.981651	X	Low
24139	184	ac-Orf-29	CDS	0.972222	X	Low
24159	181	ac-Orf-29	CDS	0.916667	X	Low
24162	181	ac-Orf-29	CDS	0.981308	X	Low
24163	181	ac-Orf-29	CDS	0.95614	X	Low
24166	181	ac-Orf-29	CDS	0.974138	X	Low
24173	181	ac-Orf-29	CDS	0.961538	X	Low
24183	180	ac-Orf-29	CDS	0.970874	X	Low
24189	178	ac-Orf-29	CDS	0.942857	X	Low
24210	168	ac-Orf-29	CDS	1	X	none
24212	168	ac-Orf-29	CDS	0.979798	X	Low
24225	153	ac-Orf-29	CDS	0.975904	X	Low
24228	152	ac-Orf-29	CDS	0.974684	X	Low
24230	152	ac-Orf-29	CDS	0.988095	X	none
24234	152	ac-Orf-29	CDS	0.975309	X	Low
24236	152	ac-Orf-29	CDS	0.965116	X	Low
24239	152	ac-Orf-29	CDS	0.931034	X	Low
24241	152	ac-Orf-29	CDS	0.963855	X	Low
24244	152	ac-Orf-29	CDS	0.928571	X	Low
24254	146	ac-Orf-29	CDS	0.953125	X	Low
24256	146	ac-Orf-29	CDS	0.987013	X	none
24265	142	ac-Orf-29	5' UTR	1	X	none
24267	142	ac-Orf-29	5' UTR	0.984375	X	Low
24278	132	ac-Orf-29	5' UTR	0.966102	X	Low
24281	132	ac-Orf-29	5' UTR	0.964912	X	Low
24283	132	ac-Orf-29	5' UTR	0.95	X	Low
24284	132	ac-Orf-29	5' UTR	0.967213	X	Low
24292	133	ac-Orf-29	5' UTR	0.935484	X	Low
24311	128	ac-Orf-29	5' UTR	1	X	none
24312	128	ac-Orf-29	5' UTR	1	X	none
24314	128	ac-Orf-29	5' UTR	0.949153	X	Low
24332	124	ac-Orf-29	5' UTR	1	X	none
24337	121	ac-Orf-29	5' UTR	0.961538	X	Low
24339	121	ac-Orf-29	5' UTR	0.941176	X	Low
24347	121	ac-Orf-29	5' UTR	0.980769	X	Low
24351	119	ac-Orf-29	5' UTR	0.978261	X	Low
24371	109	ac-Orf-29	5' UTR	0.947368	X	Low
24372	109	ac-Orf-29	5' UTR	0.974359	X	Low
24384	100	ac-Orf-29	5' UTR	0.911765	X	Low
24386	100	ac-Orf-29	5' UTR	1	X	none
24391	98	ac-Orf-29	5' UTR	0.967742	X	Low
24393	98	ac-Orf-29	5' UTR	0.939394	X	Low
24396	97	ac-Orf-29	5' UTR	0.966667	X	Low
24397	97	ac-Orf-29	5' UTR	0.931034	X	Low
24402	97	ac-Orf-29	5' UTR	1	X	none
24410	96	ac-Orf-29	5' UTR	1	X	none
39016	94	ac-ets	3' UTR	0.88	X	Medium
39022	95	ac-ets	3' UTR	0.875	X	Medium
39025	95	ac-ets	3' UTR	0.892857	X	Medium
39028	95	ac-ets	3' UTR	0.931034	X	Low
39039	95	ac-ets	3' UTR	1	X	none
39085	1519	ac-ets	CDS	0.946793	X	Low
39098	1519	ac-ets	CDS	0.941478	X	Low
39104	1519	ac-ets	CDS	0.950464	X	Low
39106	1519	ac-ets	CDS	0.96585	X	Low
39117	1516	ac-ets	CDS	0.971799	X	Low
39120	1516	ac-ets	CDS	0.965714	X	Low
39125	1515	ac-ets	CDS	0.968312	X	Low
39128	1515	ac-ets	CDS	0.967057	X	Low
39130	1515	ac-ets	CDS	0.97119	X	Low
39131	1515	ac-ets	CDS	0.97114	X	Low
39136	1515	ac-ets	CDS	0.963971	X	Low
39137	1515	ac-ets	CDS	0.979031	X	Low
39142	1515	ac-ets	CDS	0.94703	X	Low
39144	1515	ac-ets	CDS	0.950893	X	Low
39147	1515	ac-ets	CDS	0.945946	X	Low
39152	1517	ac-ets	CDS	0.957018	X	Low
39157	1517	ac-ets	CDS	0.966163	X	Low
39161	1516	ac-ets	CDS	0.969016	X	Low
39163	1516	ac-ets	CDS	0.970787	X	Low
39166	1516	ac-ets	CDS	0.969103	X	Low
39175	1517	ac-ets	CDS	0.977879	X	Low
39178	1517	ac-ets	CDS	0.968345	X	Low
39199	1515	ac-ets	CDS	0.944317	X	Low
39211	1496	ac-ets	CDS	0.963929	X	Low
39216	1497	ac-ets	CDS	0.94508	X	Low
39226	1457	ac-ets	CDS	0.948911	X	Low
39230	1438	ac-ets	CDS	0.948429	X	Low
39232	1438	ac-ets	CDS	0.956627	X	Low
39240	1426	ac-ets	CDS	0.94031	X	Low
39255	1300	ac-ets	CDS	0.968457	X	Low
39258	1296	ac-ets	CDS	0.957591	X	Low
39261	1290	ac-ets	CDS	0.977231	X	Low
39262	1289	ac-ets	CDS	0.980985	X	Low
39263	1289	ac-ets	CDS	0.972414	X	Low
39265	1289	ac-ets	CDS	0.972147	X	Low
39271	1288	ac-ets	CDS	0.975111	X	Low
39296	1131	ac-ets	CDS	0.96856	X	Low
39306	1011	ac-ets	CDS	0.959677	X	Low
39310	860	ac-ets	CDS	0.959732	X	Low
39312	855	ac-ets	CDS	0.973164	X	Low
39314	855	ac-ets	CDS	0.970706	X	Low
39316	855	ac-ets	CDS	0.967568	X	Low
39320	849	ac-ets	CDS	0.966988	X	Low
39322	849	ac-ets	CDS	0.953586	X	Low
39324	849	ac-ets	CDS	0.966574	X	Low
39337	778	ac-ets	5' UTR	0.98051	X	Low
39338	776	ac-ets	5' UTR	0.974589	X	Low
39350	323	ac-ets	5' UTR	0.957082	X	Low
39352	322	ac-ets	5' UTR	0.991304	X	none
39363	310	ac-ets	5' UTR	0.955696	X	Low
39364	309	ac-ets	5' UTR	0.964646	X	Low
39367	309	ac-ets	5' UTR	0.95	X	Low
39370	309	ac-ets	5' UTR	0.947368	X	Low
39381	304	ac-ets	5' UTR	0.97619	X	Low
39388	302	ac-ets	5' UTR	0.966346	X	Low
39394	300	ac-ets	5' UTR	0.935644	X	Low
39406	283	ac-ets	5' UTR	0.934426	X	Low
39410	282	ac-etm	CDS	0.963158	X	Low
39414	275	ac-etm	CDS	0.962366	X	Low
39422	267	ac-etm	CDS	0.977011	X	Low
39425	267	ac-etm	CDS	0.977273	X	Low
39436	263	ac-etm	CDS	0.968553	X	Low
39447	257	ac-etm	CDS	0.961783	X	Low
39449	257	ac-etm	CDS	0.969512	X	Low
39452	257	ac-etm	CDS	0.993789	X	none
39453	257	ac-etm	CDS	0.969325	X	Low
39471	258	ac-etm	CDS	0.96875	X	Low
39478	255	ac-etm	CDS	0.9625	X	Low
39491	221	ac-etm	CDS	0.970297	X	Low
39492	221	ac-etm	CDS	0.984733	X	Low
39494	221	ac-etm	CDS	0.971429	X	Low
39500	221	ac-etm	CDS	0.962406	X	Low
39504	220	ac-etm	CDS	0.968	X	Low
39505	220	ac-etm	CDS	0.948148	X	Low
39509	220	ac-etm	CDS	0.98374	X	Low
39524	201	ac-etm	CDS	0.930435	X	Low
39530	201	ac-etm	CDS	0.956522	X	Low
39536	200	ac-etm	CDS	0.965812	X	Low
39538	200	ac-etm	CDS	0.946903	X	Low
39543	201	ac-etm	CDS	0.990909	X	none
39560	196	ac-etm	CDS	0.990909	X	none
39572	189	ac-etm	CDS	0.943396	X	Low
39584	181	ac-etm	CDS	0.978723	X	Low
39590	180	ac-etm	CDS	0.979167	X	Low
39602	179	ac-etm	CDS	0.945652	X	Low
39638	161	ac-etm	CDS	0.916667	X	Low
39640	161	ac-etm	CDS	0.965909	X	Low
39644	161	ac-etm	CDS	0.965517	X	Low
39654	160	ac-etm	CDS	0.974684	X	Low
39660	158	ac-etm	CDS	0.986667	X	none
39663	158	ac-etm	CDS	0.987654	X	none
39665	158	ac-etm	CDS	0.964706	X	Low
39674	157	ac-etm	CDS	1	X	none
39677	157	ac-etm	CDS	0.963415	X	Low
39695	150	ac-etm	CDS	0.959459	X	Low
39697	150	ac-etm	CDS	0.946667	X	Low
39698	150	ac-etm	CDS	0.974684	X	Low
39719	145	ac-etm	CDS	0.913043	X	Low
39722	144	ac-etm	CDS	0.955224	X	Low
39725	144	ac-etm	CDS	0.985075	X	none
39736	136	ac-etm	CDS	1	X	none
39739	136	ac-etm	CDS	0.983333	X	Low
39741	136	ac-etm	CDS	0.967742	X	Low
39752	125	ac-etm	5' UTR	0.957447	X	Low
39757	120	ac-etm	5' UTR	0.958333	X	Low
39763	111	ac-etm	5' UTR	1	X	none
39765	111	ac-etm	5' UTR	1	X	none
39766	111	ac-etm	5' UTR	0.972973	X	Low
39768	111	ac-etm	5' UTR	1	X	none
39787	103	ac-etm	5' UTR	1	X	none
39790	103	ac-etm	5' UTR	0.933333	X	Low
39793	103	ac-etm	5' UTR	1	X	none
39805	99	ac-etm	5' UTR	1	X	none
39806	99	ac-etm	5' UTR	1	X	none
39807	99	ac-etm	5' UTR	1	X	none
39809	99	ac-etm	5' UTR	1	X	none
39821	99	ac-etm	5' UTR	0.958333	X	Low
43833	138	ac-Orf-52	3' UTR	0.942029	X	Low
43849	147	ac-Orf-52	3' UTR	0.987013	X	none
43850	147	ac-Orf-52	3' UTR	0.974026	X	Low
43853	147	ac-Orf-52	3' UTR	0.985915	X	none
43855	147	ac-Orf-52	3' UTR	0.972973	X	Low
43866	148	ac-Orf-52	3' UTR	0.986842	X	none
43874	148	ac-Orf-52	3' UTR	0.959459	X	Low
43875	148	ac-Orf-52	3' UTR	0.974359	X	Low
43876	148	ac-Orf-52	3' UTR	0.974684	X	Low
43906	149	ac-Orf-52	3' UTR	0.948052	X	Low
43913	149	ac-Orf-52	3' UTR	0.95122	X	Low
43926	149	ac-Orf-52	3' UTR	0.96	X	Low
43931	149	ac-Orf-52	3' UTR	0.955882	X	Low
43942	149	ac-Orf-52	3' UTR	0.935897	X	Low
43946	149	ac-Orf-52	3' UTR	0.947368	X	Low
43947	149	ac-Orf-52	3' UTR	0.986486	X	none
43960	143	ac-Orf-52	3' UTR	0.942308	X	Low
43963	143	ac-Orf-52	3' UTR	0.957143	X	Low
43966	143	ac-Orf-52	3' UTR	0.895522	X	Medium
43977	142	ac-Orf-52	3' UTR	0.944444	X	Low
43982	141	ac-Orf-52	3' UTR	0.944444	X	Low
43987	141	ac-Orf-52	3' UTR	0.94	X	Low
43993	135	ac-Orf-52	3' UTR	0.918033	X	Low
43996	135	ac-Orf-52	3' UTR	0.971429	X	Low
44005	136	ac-Orf-52	3' UTR	0.939394	X	Low
44010	136	ac-Orf-52	3' UTR	0.916667	X	Low
44015	134	ac-Orf-52	3' UTR	0.982456	X	Low
44020	139	ac-Orf-52	3' UTR	0.970149	X	Low
44022	139	ac-Orf-52	3' UTR	0.956522	X	Low
44029	141	ac-Orf-52	3' UTR	1	X	none
44030	141	ac-Orf-52	3' UTR	0.957746	X	Low
44050	143	ac-Orf-52	3' UTR	0.944444	X	Low
44054	142	ac-Orf-52	3' UTR	1	X	none
44072	128	ac-Orf-52	3' UTR	0.982456	X	Low
44080	125	ac-Orf-52	3' UTR	0.964286	X	Low
44083	125	ac-Orf-52	3' UTR	1	X	none
44085	125	ac-Orf-52	3' UTR	0.948276	X	Low
44089	125	ac-Orf-52	3' UTR	0.981481	X	Low
44098	121	ac-Orf-52	3' UTR	0.98	X	Low
44100	121	ac-Orf-52	3' UTR	0.962264	X	Low
44103	121	ac-Orf-52	3' UTR	0.981132	X	Low
44104	121	ac-Orf-52	3' UTR	0.962264	X	Low
44113	120	ac-Orf-52	3' UTR	0.941176	X	Low
44118	120	ac-Orf-52	3' UTR	0.961538	X	Low
44122	120	ac-Orf-52	3' UTR	0.961538	X	Low
44128	115	ac-Orf-52	3' UTR	0.977273	X	Low
44131	115	ac-Orf-52	3' UTR	1	X	none
44138	115	ac-Orf-52	3' UTR	0.978723	X	Low
44146	116	ac-Orf-52	3' UTR	0.931818	X	Low
44152	116	ac-Orf-52	3' UTR	0.977778	X	Low
44154	116	ac-Orf-52	3' UTR	0.977778	X	Low
44161	110	ac-Orf-52	3' UTR	0.975	X	Low
44163	110	ac-Orf-52	3' UTR	0.947368	X	Low
44164	110	ac-Orf-52	3' UTR	0.975	X	Low
44169	110	ac-Orf-52	3' UTR	0.948718	X	Low
44179	108	ac-Orf-52	3' UTR	1	X	none
44181	108	ac-Orf-52	3' UTR	1	X	none
44182	108	ac-Orf-52	3' UTR	0.945946	X	Low
44191	107	ac-Orf-52	3' UTR	0.971429	X	Low
44196	107	ac-Orf-52	3' UTR	0.972222	X	Low
44197	107	ac-Orf-52	3' UTR	1	X	none
44199	107	ac-Orf-52	3' UTR	0.972973	X	Low
44205	107	ac-Orf-52	3' UTR	0.947368	X	Low
44207	107	ac-Orf-52	3' UTR	1	X	none
44212	108	ac-Orf-52	3' UTR	0.95	X	Low
44222	107	ac-Orf-52	3' UTR	0.942857	X	Low
44226	104	ac-Orf-52	3' UTR	0.9375	X	Low
44227	104	ac-Orf-52	3' UTR	0.972222	X	Low
44233	104	ac-Orf-52	3' UTR	0.916667	X	Low
44235	104	ac-Orf-52	3' UTR	0.942857	X	Low
44236	104	ac-Orf-52	3' UTR	0.942857	X	Low
44243	111	ac-Orf-52	3' UTR	1	X	none
44248	111	ac-Orf-52	3' UTR	0.97619	X	Low
44280	109	ac-Orf-52	CDS	1	X	none
44301	106	ac-Orf-52	CDS	0.972222	X	Low
44333	119	ac-Orf-52	CDS	0.8	X	Medium
44344	118	ac-Orf-52	CDS	0.957447	X	Low
44346	118	ac-Orf-52	CDS	0.93617	X	Low
44349	118	ac-Orf-52	CDS	0.959184	X	Low
44364	115	ac-Orf-52	CDS	0.978723	X	Low
44366	115	ac-Orf-52	CDS	0.978723	X	Low
44370	115	ac-Orf-52	CDS	0.913043	X	Low
44373	115	ac-Orf-52	CDS	1	X	none
44377	111	ac-Orf-52	CDS	1	X	none
44380	111	ac-Orf-52	CDS	0.928571	X	Low
44382	111	ac-Orf-52	CDS	1	X	none
44387	111	ac-Orf-52	CDS	0.923077	X	Low
44398	108	ac-Orf-52	CDS	1	X	none
44400	108	ac-Orf-52	CDS	0.942857	X	Low
44401	108	ac-Orf-52	CDS	0.95	X	Low
44404	108	ac-Orf-52	CDS	0.918919	X	Low
44405	108	ac-Orf-52	CDS	0.948718	X	Low
44407	108	ac-Orf-52	CDS	0.95122	X	Low
44415	108	ac-Orf-52	CDS	0.973684	X	Low
44426	107	ac-Orf-52	CDS	1	X	none
44430	107	ac-Orf-52	CDS	0.975	X	Low
44434	107	ac-Orf-52	CDS	0.911765	X	Low
44436	107	ac-Orf-52	CDS	0.970588	X	Low
44446	104	ac-Orf-52	CDS	0.967742	X	Low
44459	103	ac-Orf-52	CDS	1	X	none
44462	103	ac-Orf-52	CDS	0.972222	X	Low
44484	98	ac-Orf-52	CDS	0.935484	X	Low
44487	97	ac-Orf-52	CDS	1	X	none
44494	94	ac-Orf-52	CDS	0.92	X	Low
47713	100	ac-Orf-58	CDS	0.965517	X	Low
47716	100	ac-Orf-58	CDS	0.935484	X	Low
47731	100	ac-Orf-58	CDS	0.678571	X	Medium
47743	100	ac-orf-58	CDS	0.88	ü	Medium
47746	100	ac-Orf-58	CDS	0.814815	X	Medium
47747	100	ac-Orf-58	CDS	0.846154	X	Medium
47749	100	ac-Orf-58	CDS	0.814815	X	Medium
47757	99	ac-Orf-58	CDS	0.8	X	Medium
47760	99	ac-Orf-58	CDS	0.84	X	Medium
47762	99	ac-Orf-58	CDS	0.833333	X	Medium
47763	99	ac-Orf-58	CDS	0.846154	X	Medium
47765	99	ac-Orf-58	CDS	0.84	X	Medium
47767	99	ac-orf-58	CDS	0.833333	ü	Medium
47771	100	ac-orf-58	CDS	0.791667	ü	Medium
47773	100	ac-orf-58	CDS	0.869565	ü	Medium
47778	100	ac-orf-58	CDS	0.904762	ü	Low
47793	100	ac-Orf-58	CDS	0.916667	X	Low
47921	101	ac-Orf-58	CDS	0.96	X	Low
47946	101	ac-Orf-58	CDS	0.92	X	Low
48105	102	ac-Orf-58	CDS	0.92	X	Low
48110	102	ac-orf-58	CDS	0.916667	ü	Low
48121	102	ac-Orf-58	CDS	0.96	X	Low
48124	102	ac-Orf-58	CDS	0.961538	X	Low
48127	102	ac-Orf-58	CDS	1	X	none
48130	102	ac-Orf-58	CDS	1	X	none
48141	103	ac-Orf-58	CDS	0.928571	X	Low
48149	103	ac-Orf-58	CDS	0.966667	X	Low
48155	102	ac-Orf-58	CDS	0.965517	X	Low
48160	102	ac-Orf-58	CDS	0.965517	X	Low
48163	102	ac-Orf-58	CDS	1	X	none
48175	102	ac-orf-58	CDS	1	X	none
48176	102	ac-Orf-58	CDS	0.961538	X	Low
48178	102	ac-Orf-58	CDS	1	X	none
48180	102	ac-Orf-58	CDS	1	X	none
48185	102	ac-Orf-58	CDS	1	X	none
48186	102	ac-Orf-58	CDS	0.964286	X	Low
48199	102	ac-Orf-58	CDS	0.928571	X	Low
48212	102	ac-Orf-58	CDS	1	X	none
48213	102	ac-Orf-58	CDS	1	X	none
48219	102	ac-Orf-58	CDS	0.928571	X	Low
48227	103	ac-Orf-60	3' UTR	0.96875	X	Low
48234	103	ac-Orf-60	3' UTR	0.931034	X	Low
48241	103	ac-Orf-60	CDS	1	X	none
48245	103	ac-Orf-60	CDS	0.935484	X	Low
48249	103	ac-Orf-60	CDS	0.965517	X	Low
48255	103	ac-Orf-60	CDS	1	X	none
48256	103	ac-Orf-60	CDS	0.903226	X	Low
48259	103	ac-Orf-60	CDS	0.935484	X	Low
48264	103	ac-Orf-60	CDS	0.903226	X	Low
48270	103	ac-Orf-60	CDS	1	X	none
48271	103	ac-Orf-60	CDS	1	X	none
48277	103	ac-Orf-60	CDS	0.90625	X	Low
48283	103	ac-Orf-60	CDS	0.9375	X	Low
48286	103	ac-Orf-60	CDS	0.931034	X	Low
48288	103	ac-Orf-60	CDS	0.966667	X	Low
48289	103	ac-Orf-60	CDS	0.967742	X	Low
48298	103	ac-Orf-60	CDS	0.96875	X	Low
48304	103	ac-Orf-60	CDS	0.967742	X	Low
48307	103	ac-Orf-60	CDS	0.875	X	Medium
48310	103	ac-Orf-60	CDS	0.935484	X	Low
48312	103	ac-Orf-60	CDS	0.96875	X	Low
48315	103	ac-Orf-60	CDS	0.965517	X	Low
48321	103	ac-Orf-60	CDS	0.928571	X	Low
48324	103	ac-Orf-60	CDS	0.966667	X	Low
48325	103	ac-Orf-60	CDS	0.96875	X	Low
48327	103	ac-Orf-60	CDS	0.9375	X	Low
48331	103	ac-Orf-60	CDS	0.964286	X	Low
48332	103	ac-Orf-60	CDS	0.866667	X	Medium
48337	103	ac-Orf-60	CDS	0.90625	X	Low
48338	103	ac-Orf-60	CDS	0.933333	X	Low
48341	103	ac-Orf-60	CDS	0.9375	X	Low
48351	104	ac-Orf-60	CDS	0.941176	X	Low
48363	106	ac-Orf-60	CDS	0.935484	X	Low
48379	239	ac-Orf-60	CDS	0.937888	X	Low
48388	259	ac-Orf-60	CDS	0.972826	X	Low
48392	259	ac-Orf-60	CDS	0.972527	X	Low
48396	259	ac-Orf-60	CDS	0.950549	X	Low
48397	259	ac-Orf-60	CDS	0.983425	X	Low
48400	259	ac-Orf-60	CDS	0.967914	X	Low
48407	263	ac-Orf-60	CDS	0.972678	X	Low
48409	263	ac-Orf-60	CDS	0.978947	X	Low
48412	263	ac-Orf-60	CDS	0.994681	X	none
48425	281	ac-Orf-60	CDS	0.950739	X	Low
48434	283	ac-Orf-60	CDS	0.956098	X	Low
48438	283	ac-Orf-60	CDS	0.902439	X	Low
48441	283	ac-Orf-60	CDS	0.97093	X	Low
48465	273	ac-Orf-60	CDS	0.947917	X	Low
48471	273	ac-Orf-60	CDS	0.943396	X	Low
48472	273	ac-Orf-60	CDS	0.933333	X	Low
48473	273	ac-Orf-60	CDS	0.941176	X	Low
48476	273	ac-Orf-60	CDS	0.943878	X	Low
48477	273	ac-Orf-60	CDS	0.947368	X	Low
48482	275	ac-Orf-60	CDS	0.946524	X	Low
48493	276	ac-Orf-60	CDS	0.959596	X	Low
48494	276	ac-Orf-60	CDS	0.929648	X	Low
48511	277	ac-Orf-60	5' UTR	0.987097	X	none
48528	1942	ac-Orf-60	5' UTR	0.947811	X	Low
48530	1946	ac-Orf-60	5' UTR	0.936674	X	Low
48534	1955	ac-Orf-60	5' UTR	0.966854	X	Low
48536	1958	ac-Orf-60	5' UTR	0.956	X	Low
48557	2271	ac-Orf-60	5' UTR	0.960526	X	Low
48558	2271	ac-Orf-60	5' UTR	0.965304	X	Low
48561	2271	ac-Orf-60	5' UTR	0.971096	X	Low
48565	2271	ac-Orf-60	5' UTR	0.968101	X	Low
48566	2271	ac-Orf-60	5' UTR	0.966094	X	Low
48570	2274	ac-Orf-60	5' UTR	0.97523	X	Low
48588	2283	ac-Orf-60	5' UTR	0.962475	X	Low
48590	2283	ac-Orf-60	5' UTR	0.909314	X	Low
48609	2197	ac-Orf-60	5' UTR	0.962222	X	Low
48611	2197	ac-Orf-60	5' UTR	0.97245	X	Low
48621	2200	ac-Orf-60	5' UTR	0.967205	X	Low
48661	2115	ac-FP	CDS	0.952614	X	Low
48664	2113	ac-FP	CDS	0.967307	X	Low
48674	1773	ac-FP	CDS	0.978668	X	Low
48680	1747	ac-FP	CDS	0.960383	X	Low
48687	1619	ac-FP	CDS	0.972008	X	Low
48701	1376	ac-FP	CDS	0.968412	X	Low
48704	1371	ac-FP	CDS	0.968013	X	Low
48710	1291	ac-FP	CDS	0.968393	X	Low
48715	1261	ac-FP	CDS	0.960272	X	Low
48720	1229	ac-FP	CDS	0.960348	X	Low
48722	1226	ac-FP	CDS	0.977085	X	Low
48731	1172	ac-FP	CDS	0.965418	X	Low
48734	1172	ac-FP	CDS	0.977605	X	Low
48735	1172	ac-FP	CDS	0.972947	X	Low
48740	1171	ac-FP	CDS	0.955897	X	Low
48742	1171	ac-FP	CDS	0.972008	X	Low
48757	1118	ac-FP	CDS	0.946409	X	Low
48779	945	ac-FP	CDS	0.965251	X	Low
48781	945	ac-FP	CDS	0.962963	X	Low
48791	783	ac-FP	CDS	0.972727	X	Low
48794	781	ac-FP	CDS	0.96563	X	Low
48796	781	ac-FP	CDS	0.97619	X	Low
48812	561	ac-FP	CDS	0.95443	X	Low
48824	526	ac-FP	CDS	0.968391	X	Low
48825	526	ac-FP	CDS	0.977215	X	Low
48830	526	ac-FP	CDS	0.970046	X	Low
48836	521	ac-FP	CDS	0.973872	X	Low
48843	481	ac-FP	CDS	0.989247	X	none
48844	481	ac-FP	CDS	0.970588	X	Low
48850	448	ac-FP	CDS	0.978788	X	Low
48852	446	ac-FP	CDS	0.97191	X	Low
48854	445	ac-FP	CDS	0.966387	X	Low
48857	445	ac-FP	CDS	0.97929	X	Low
48859	445	ac-FP	CDS	0.965779	X	Low
48861	445	ac-FP	CDS	0.953571	X	Low
48871	439	ac-FP	CDS	0.961078	X	Low
48877	428	ac-FP	CDS	0.966258	X	Low
48883	398	ac-FP	CDS	0.952218	X	Low
48888	336	ac-FP	CDS	0.983122	X	Low
48891	336	ac-FP	CDS	0.953782	X	Low
48893	335	ac-FP	CDS	0.974249	X	Low
48894	335	ac-FP	CDS	0.961702	X	Low
48896	335	ac-FP	CDS	0.987124	X	none
48897	335	ac-FP	CDS	0.95082	X	Low
48914	294	ac-FP	CDS	0.962567	X	Low
48915	292	ac-FP	CDS	0.96	X	Low
48916	292	ac-FP	CDS	0.950249	X	Low
48920	291	ac-FP	CDS	0.99005	X	none
48923	291	ac-FP	CDS	0.965347	X	Low
48932	291	ac-FP	CDS	0.974874	X	Low
48952	252	ac-FP	CDS	0.974684	X	Low
48955	252	ac-FP	CDS	0.969136	X	Low
48958	251	ac-FP	CDS	0.993671	X	none
48962	229	ac-FP	CDS	0.992806	X	none
48964	229	ac-FP	CDS	0.971831	X	Low
48966	228	ac-FP	CDS	0.985612	X	none
48971	228	ac-FP	CDS	0.969925	X	Low
48972	228	ac-FP	CDS	0.94964	X	Low
48976	227	ac-FP	CDS	0.963235	X	Low
48987	199	ac-FP	CDS	0.930693	X	Low
48989	199	ac-FP	CDS	0.972727	X	Low
48991	199	ac-FP	CDS	0.972477	X	Low
48993	199	ac-FP	CDS	0.982301	X	Low
48996	199	ac-FP	CDS	0.945946	X	Low
48998	199	ac-FP	CDS	0.974359	X	Low
49006	195	ac-FP	CDS	0.972222	X	Low
49010	187	ac-FP	CDS	0.978947	X	Low
49011	187	ac-FP	CDS	0.990291	X	none
49019	182	ac-FP	CDS	0.979798	X	Low
49021	182	ac-FP	CDS	0.939759	X	Low
49022	182	ac-FP	CDS	0.952381	X	Low
49028	182	ac-FP	CDS	0.958333	X	Low
49035	181	ac-FP	CDS	0.977273	X	Low
49038	181	ac-FP	CDS	0.979798	X	Low
49046	176	ac-FP	CDS	0.967033	X	Low
49049	176	ac-FP	CDS	0.968421	X	Low
49051	176	ac-FP	CDS	0.989362	X	none
49058	175	ac-FP	CDS	0.988372	X	none
49063	167	ac-FP	CDS	0.973333	X	Low
49064	166	ac-FP	CDS	0.974359	X	Low
49067	165	ac-FP	CDS	0.974684	X	Low
49069	165	ac-FP	CDS	0.95122	X	Low
49074	165	ac-FP	CDS	0.972603	X	Low
49076	165	ac-FP	CDS	0.950617	X	Low
49097	162	ac-FP	CDS	0.935897	X	Low
49120	154	ac-FP	CDS	0.888889	X	Medium
49124	146	ac-FP	CDS	1	X	none
49127	146	ac-FP	CDS	0.954545	X	Low
49130	145	ac-FP	CDS	0.967213	X	Low
49132	145	ac-FP	CDS	0.928571	X	Low
49139	146	ac-FP	CDS	0.948276	X	Low
49151	138	ac-FP	CDS	0.931034	X	Low
49154	138	ac-FP	CDS	0.981481	X	Low
49158	134	ac-FP	CDS	0.981818	X	Low
49160	134	ac-FP	CDS	0.98	X	Low
49162	134	ac-FP	CDS	0.962264	X	Low
49166	134	ac-FP	CDS	1	X	none
49169	134	ac-FP	CDS	0.943396	X	Low
49177	133	ac-FP	CDS	0.980392	X	Low
49186	137	ac-FP	CDS	0.93617	X	Low
49193	140	ac-FP	CDS	0.945455	X	Low
49200	138	ac-FP	CDS	0.964912	X	Low
49205	140	ac-FP	CDS	1	X	none
49211	141	ac-FP	CDS	0.983607	X	Low
49215	136	ac-FP	CDS	0.980769	X	Low
49226	134	ac-FP	CDS	0.966102	X	Low
49229	134	ac-FP	CDS	0.947368	X	Low
49234	134	ac-FP	CDS	0.981132	X	Low
49236	134	ac-FP	CDS	0.9375	X	Low
49241	134	ac-FP	CDS	0.931034	X	Low
49248	130	ac-FP	CDS	0.981818	X	Low
49253	128	ac-FP	CDS	0.961538	X	Low
49255	128	ac-FP	CDS	0.980769	X	Low
49258	128	ac-FP	CDS	1	X	none
49260	128	ac-FP	CDS	0.981132	X	Low
49265	128	ac-FP	CDS	0.98	X	Low
49276	128	ac-FP	CDS	0.979592	X	Low
49285	127	ac-FP	CDS	1	X	none
49309	119	ac-FP	5' UTR	0.97619	X	Low
49312	119	ac-FP	5' UTR	0.954545	X	Low
49314	119	ac-FP	5' UTR	0.973684	X	Low
49320	119	ac-FP	5' UTR	0.953488	X	Low
49321	119	ac-FP	5' UTR	0.977778	X	Low
49323	119	ac-FP	5' UTR	0.955556	X	Low
49325	119	ac-FP	5' UTR	0.906977	X	Low
49556	141	Ac-gp37	3' UTR	0.983607	X	Low
49564	140	Ac-gp37	3' UTR	0.919355	X	Low
49579	140	Ac-gp37	3' UTR	0.923077	X	Low
49581	140	Ac-gp37	3' UTR	0.938462	X	Low
49588	139	Ac-gp37	3' UTR	0.966667	X	Low
49591	139	Ac-gp37	3' UTR	0.983607	X	Low
49593	139	Ac-gp37	3' UTR	0.969231	X	Low
49596	139	Ac-gp37	3' UTR	1	X	none
49597	139	Ac-gp37	3' UTR	1	X	none
49599	139	Ac-gp37	3' UTR	0.93617	X	Low
49608	140	Ac-gp37	3' UTR	0.952381	X	Low
49611	140	Ac-gp37	3' UTR	0.966667	X	Low
49615	140	Ac-gp37	3' UTR	1	X	none
49618	140	Ac-gp37	3' UTR	1	X	none
49620	140	Ac-gp37	3' UTR	0.984375	X	Low
49623	140	Ac-gp37	3' UTR	0.983607	X	Low
49624	140	Ac-gp37	3' UTR	0.96875	X	Low
49646	141	Ac-gp37	3' UTR	0.952381	X	Low
49648	141	Ac-gp37	3' UTR	0.967213	X	Low
49654	142	Ac-gp37	3' UTR	0.924242	X	Low
49660	142	Ac-gp37	3' UTR	0.932203	X	Low
49665	141	Ac-gp37	3' UTR	0.913793	X	Low
49668	141	Ac-gp37	3' UTR	0.952381	X	Low
49675	141	Ac-gp37	3' UTR	0.919355	X	Low
49677	141	Ac-gp37	3' UTR	0.890625	X	Medium
49689	141	Ac-gp37	3' UTR	0.952381	X	Low
49692	141	Ac-gp37	3' UTR	0.963636	X	Low
49695	141	Ac-gp37	3' UTR	0.95082	X	Low
49704	141	Ac-gp37	3' UTR	0.912281	X	Low
49711	150	Ac-gp37	3' UTR	0.902778	X	Low
49734	154	Ac-gp37	3' UTR	0.885714	X	Medium
49749	147	Ac-gp37	3' UTR	0.941176	X	Low
49751	147	Ac-gp37	3' UTR	0.939394	X	Low
49752	147	Ac-gp37	3' UTR	0.971429	X	Low
49753	147	Ac-gp37	3' UTR	0.957143	X	Low
49765	147	Ac-gp37	3' UTR	0.952381	X	Low
49783	147	Ac-gp37	3' UTR	0.971429	X	Low
49801	147	Ac-gp37	3' UTR	0.952381	X	Low
49812	145	Ac-gp37	3' UTR	0.970588	X	Low
49813	144	Ac-gp37	3' UTR	0.985075	X	none
49816	144	Ac-gp37	3' UTR	0.970149	X	Low
49824	138	Ac-gp37	3' UTR	0.982759	X	Low
49825	138	Ac-gp37	3' UTR	0.983871	X	Low
49826	138	Ac-gp37	3' UTR	0.984375	X	Low
49828	138	Ac-gp37	3' UTR	0.968254	X	Low
49833	138	Ac-gp37	3' UTR	0.931034	X	Low
49836	138	Ac-gp37	3' UTR	0.952381	X	Low
49855	122	Ac-gp37	3' UTR	0.897436	X	Medium
49856	122	Ac-gp37	3' UTR	1	X	none
49858	122	Ac-gp37	3' UTR	1	X	none
49867	121	Ac-gp37	3' UTR	0.971429	X	Low
49872	117	Ac-gp37	3' UTR	0.973684	X	Low
49875	116	Ac-gp37	3' UTR	0.923077	X	Low
49878	115	Ac-gp37	3' UTR	1	X	none
49880	115	Ac-gp37	3' UTR	0.973684	X	Low
49888	111	Ac-gp37	3' UTR	1	X	none
49889	111	Ac-gp37	3' UTR	1	X	none
49890	111	Ac-gp37	3' UTR	0.971429	X	Low
49894	111	Ac-gp37	3' UTR	1	X	none
49896	111	Ac-gp37	3' UTR	0.970588	X	Low
49897	111	Ac-gp37	3' UTR	0.972222	X	Low
49908	110	Ac-gp37	3' UTR	0.967742	X	Low
49914	108	Ac-gp37	3' UTR	0.96875	X	Low
49917	108	Ac-gp37	3' UTR	1	X	none
51229	138	ac-gp37	3' UTR	0.0350877	X	High
51230	162	ac-gp37	3' UTR	0.111111	X	Medium
51259	630	ac-gp37	3' UTR	0.702128	X	Medium
51263	631	ac-gp37	3' UTR	0.650602	X	Medium
51264	631	ac-gp37	3' UTR	0.65392	X	Medium
51266	631	ac-gp37	3' UTR	0.665414	X	Medium
51268	631	ac-gp37	3' UTR	0.640404	X	Medium
51276	633	ac-gp37	3' UTR	0.543417	X	Medium
51277	634	ac-gp37	3' UTR	0.589074	X	Medium
51280	634	ac-gp37	3' UTR	0.735922	X	Medium
51305	643	ac-gp37	3' UTR	0.697368	X	Medium
51310	643	ac-gp37	3' UTR	0.584291	X	Medium
51313	644	ac-gp37	3' UTR	0.570342	X	Medium
51319	642	ac-gp37	3' UTR	0.604207	X	Medium
51325	642	ac-gp37	3' UTR	0.555777	X	Medium
51328	642	ac-gp37	3' UTR	0.584586	X	Medium
51333	639	ac-gp37	3' UTR	0.582707	X	Medium
51337	639	ac-gp37	3' UTR	0.598837	X	Medium
51343	635	ac-gp37	3' UTR	0.592453	X	Medium
51347	630	ac-gp37	3' UTR	0.575581	X	Medium
51352	627	ac-gp37	3' UTR	0.584795	X	Medium
51356	623	ac-gp37	3' UTR	0.609375	X	Medium
51359	621	ac-gp37	3' UTR	0.572062	X	Medium
51361	617	ac-gp37	3' UTR	0.650699	X	Medium
51366	615	ac-gp37	3' UTR	0.738866	X	Medium
51379	589	ac-gp37	3' UTR	0.871369	X	Medium
51393	575	ac-gp37	3' UTR	0.948164	X	Low
51407	562	ac-gp37	3' UTR	0.974943	X	Low
51411	559	ac-gp37	3' UTR	0.958231	X	Low
51427	490	ac-gp37	CDS	0.983957	X	Low
51428	490	ac-gp37	CDS	0.969388	X	Low
51439	480	ac-gp37	CDS	0.980874	X	Low
51442	480	ac-gp37	CDS	0.985673	X	none
51451	469	ac-gp37	CDS	0.957143	X	Low
51456	429	ac-gp37	CDS	0.949686	X	Low
51458	429	ac-gp37	CDS	0.969231	X	Low
51460	428	ac-gp37	CDS	0.9375	X	Low
51464	428	ac-gp37	CDS	0.953333	X	Low
51472	421	ac-gp37	CDS	0.957597	X	Low
51480	405	ac-gp37	CDS	0.961039	X	Low
51488	401	ac-gp37	CDS	0.970199	X	Low
51495	367	ac-gp37	CDS	0.95057	X	Low
51497	366	ac-gp37	CDS	0.97026	X	Low
51499	364	ac-gp37	CDS	0.94717	X	Low
51506	364	ac-gp37	CDS	0.962656	X	Low
51512	358	ac-gp37	CDS	0.945312	X	Low
51518	350	ac-gp37	CDS	0.97166	X	Low
51524	335	ac-gp37	CDS	0.965066	X	Low
51525	335	ac-gp37	CDS	0.974026	X	Low
51531	332	ac-gp37	CDS	0.957806	X	Low
51541	291	ac-gp37	CDS	0.973262	X	Low
51548	281	ac-gp37	CDS	0.952381	X	Low
51550	281	ac-gp37	CDS	0.953125	X	Low
51552	280	ac-gp37	CDS	0.983696	X	Low
51558	275	ac-gp37	CDS	0.961538	X	Low
51564	270	ac-gp37	CDS	0.977011	X	Low
51567	270	ac-gp37	CDS	0.949721	X	Low
51572	267	ac-gp37	CDS	0.96129	X	Low
51574	267	ac-gp37	CDS	0.964706	X	Low
51587	256	ac-gp37	CDS	0.981595	X	Low
51591	246	ac-gp37	CDS	0.979592	X	Low
51592	246	ac-gp37	CDS	0.926174	X	Low
51594	246	ac-gp37	CDS	0.96129	X	Low
51618	189	ac-gp37	CDS	0.988372	X	none
51619	189	ac-gp37	CDS	0.979592	X	Low
51620	189	ac-gp37	CDS	0.97	X	Low
51627	187	ac-gp37	CDS	0.933333	X	Low
51629	187	ac-gp37	CDS	0.926316	X	Low
51632	187	ac-gp37	CDS	0.989474	X	none
51638	186	ac-gp37	CDS	0.977528	X	Low
51656	183	ac-gp37	CDS	0.988889	X	none
51661	181	ac-gp37	CDS	0.954545	X	Low
51666	173	ac-gp37	CDS	0.975904	X	Low
51670	171	ac-gp37	CDS	0.974026	X	Low
51671	171	ac-gp37	CDS	0.9875	X	none
51681	167	ac-gp37	CDS	0.927536	X	Low
51682	167	ac-gp37	CDS	0.973333	X	Low
51683	167	ac-gp37	CDS	0.9875	X	none
51688	167	ac-gp37	CDS	0.986301	X	none
51693	167	ac-gp37	CDS	0.974026	X	Low
51698	167	ac-gp37	CDS	0.974026	X	Low
51702	165	ac-gp37	CDS	1	X	none
51705	165	ac-gp37	CDS	0.986667	X	none
51715	162	ac-gp37	CDS	0.958904	X	Low
51720	158	ac-gp37	CDS	0.985294	X	none
51724	151	ac-gp37	CDS	1	X	none
51725	151	ac-gp37	CDS	0.952381	X	Low
51730	151	ac-gp37	CDS	1	X	none
51731	151	ac-gp37	CDS	0.983051	X	Low
51742	150	ac-gp37	CDS	1	X	none
51747	149	ac-gp37	CDS	0.982759	X	Low
51759	143	ac-gp37	CDS	0.942308	X	Low
51771	141	ac-gp37	CDS	0.980769	X	Low
51778	136	ac-gp37	CDS	0.9375	X	Low
51784	134	ac-gp37	CDS	0.978261	X	Low
51785	134	ac-gp37	CDS	1	X	none
51789	134	ac-gp37	CDS	0.977273	X	Low
51791	134	ac-gp37	CDS	0.955556	X	Low
51794	134	ac-gp37	CDS	0.977273	X	Low
51801	126	ac-gp37	CDS	0.939394	X	Low
51805	126	ac-gp37	CDS	0.973684	X	Low
51811	125	ac-gp37	CDS	0.971429	X	Low
51834	123	ac-gp37	CDS	0.967742	X	Low
51835	123	ac-gp37	CDS	1	X	none
51836	123	ac-gp37	CDS	1	X	none
51840	123	ac-gp37	CDS	0.96875	X	Low
51842	123	ac-gp37	CDS	0.971429	X	Low
51846	123	ac-gp37	CDS	1	X	none
51847	123	ac-gp37	CDS	1	X	none
51850	123	ac-gp37	CDS	0.941176	X	Low
51853	123	ac-gp37	CDS	1	X	none
51854	123	ac-gp37	CDS	0.971429	X	Low
51863	123	ac-gp37	CDS	1	X	none
51875	119	ac-gp37	CDS	1	X	none
51883	114	ac-gp37	CDS	0.96	X	Low
51884	114	ac-gp37	CDS	0.958333	X	Low
51887	114	ac-gp37	CDS	0.961538	X	Low
51891	114	ac-gp37	CDS	0.96	X	Low
51893	114	ac-gp37	CDS	1	X	none
51905	113	ac-gp37	CDS	0.96	X	Low
51907	113	ac-gp37	CDS	0.958333	X	Low
51914	113	ac-gp37	CDS	0.96	X	Low
52446	492	ac-DNA-pol	3' UTR	0.905473	X	Low
52497	741	ac-DNA-pol	CDS	0.956954	X	Low
52502	741	ac-DNA-pol	CDS	0.960591	X	Low
52506	742	ac-DNA-pol	CDS	0.960951	X	Low
52513	743	ac-DNA-pol	CDS	0.973813	X	Low
52515	743	ac-DNA-pol	CDS	0.963492	X	Low
52517	743	ac-DNA-pol	CDS	0.976562	X	Low
52526	745	ac-DNA-pol	CDS	0.964573	X	Low
52529	745	ac-DNA-pol	CDS	0.962791	X	Low
52533	745	ac-DNA-pol	CDS	0.972222	X	Low
52550	744	ac-DNA-pol	CDS	0.954955	X	Low
52568	691	ac-DNA-pol	CDS	0.968807	X	Low
52574	609	ac-DNA-pol	CDS	0.981928	X	Low
52577	607	ac-DNA-pol	CDS	0.977867	X	Low
52580	604	ac-DNA-pol	CDS	0.96146	X	Low
52585	587	ac-DNA-pol	CDS	0.946512	X	Low
52589	570	ac-DNA-pol	CDS	0.954023	X	Low
52591	570	ac-DNA-pol	CDS	0.963554	X	Low
52595	569	ac-DNA-pol	CDS	0.975556	X	Low
52601	554	ac-DNA-pol	CDS	0.936364	X	Low
52612	543	ac-DNA-pol	CDS	0.950739	X	Low
52613	543	ac-DNA-pol	CDS	0.946078	X	Low
52632	481	ac-DNA-pol	CDS	0.952247	X	Low
52633	481	ac-DNA-pol	CDS	0.961853	X	Low
52642	451	ac-DNA-pol	CDS	0.968208	X	Low
52646	441	ac-DNA-pol	CDS	0.940994	X	Low
52654	431	ac-DNA-pol	CDS	0.962025	X	Low
52660	410	ac-DNA-pol	CDS	0.923588	X	Low
52664	407	ac-DNA-pol	CDS	0.960993	X	Low
52672	398	ac-DNA-pol	CDS	0.899281	X	Medium
52676	392	ac-DNA-pol	CDS	0.964539	X	Low
52680	377	ac-DNA-pol	CDS	0.962825	X	Low
52682	377	ac-DNA-pol	CDS	0.984436	X	Low
52683	377	ac-DNA-pol	CDS	0.961832	X	Low
52695	368	ac-DNA-pol	CDS	0.907692	X	Low
52711	341	ac-DNA-pol	CDS	0.946058	X	Low
52715	323	ac-DNA-pol	CDS	0.986607	X	none
52718	323	ac-DNA-pol	CDS	0.966825	X	Low
52732	291	ac-DNA-pol	CDS	0.886486	X	Medium
52739	272	ac-DNA-pol	CDS	0.977273	X	Low
52749	250	ac-DNA-pol	CDS	0.936306	X	Low
52751	249	ac-DNA-pol	CDS	0.938776	X	Low
52760	240	ac-DNA-pol	CDS	0.934783	X	Low
52766	225	ac-DNA-pol	CDS	0.936508	X	Low
52768	225	ac-DNA-pol	CDS	0.937008	X	Low
52778	204	ac-DNA-pol	CDS	0.981481	X	Low
52781	203	ac-DNA-pol	CDS	0.943925	X	Low
52786	191	ac-DNA-pol	CDS	0.947368	X	Low
52797	169	ac-DNA-pol	CDS	0.986486	X	none
52798	169	ac-DNA-pol	CDS	0.974684	X	Low
52802	169	ac-DNA-pol	CDS	0.973684	X	Low
52810	162	ac-DNA-pol	CDS	0.971831	X	Low
52814	157	ac-DNA-pol	CDS	0.977273	X	Low
52815	157	ac-DNA-pol	CDS	0.942308	X	Low
52816	157	ac-DNA-pol	CDS	0.96875	X	Low
52817	157	ac-DNA-pol	CDS	0.985075	X	none
52821	157	ac-DNA-pol	CDS	0.966667	X	Low
52830	156	ac-DNA-pol	CDS	0.924242	X	Low
52838	152	ac-DNA-pol	CDS	0.947368	X	Low
52844	147	ac-DNA-pol	CDS	0.961538	X	Low
52847	147	ac-DNA-pol	CDS	0.964286	X	Low
52858	135	ac-DNA-pol	CDS	0.972973	X	Low
52859	135	ac-DNA-pol	CDS	0.975	X	Low
52863	135	ac-DNA-pol	CDS	0.972973	X	Low
52864	135	ac-DNA-pol	CDS	1	X	none
52865	135	ac-DNA-pol	CDS	1	X	none
52870	135	ac-DNA-pol	CDS	0.880952	X	Medium
52877	129	ac-DNA-pol	CDS	0.888889	X	Medium
52880	129	ac-DNA-pol	CDS	1	X	none
52883	129	ac-DNA-pol	CDS	1	X	none
52884	129	ac-DNA-pol	CDS	1	X	none
52885	129	ac-DNA-pol	CDS	0.973684	X	Low
52896	126	ac-DNA-pol	CDS	0.916667	X	Low
52898	126	ac-DNA-pol	CDS	1	X	none
52904	126	ac-DNA-pol	CDS	0.916667	X	Low
52927	114	ac-DNA-pol	CDS	1	X	none
57718	119	ac-lef3	3' UTR	0.0294118	X	High
57721	127	ac-lef3	3' UTR	0.777778	X	Medium
57739	557	ac-lef3	3' UTR	0.936264	X	Low
57752	559	ac-lef3	3' UTR	0.952174	X	Low
57757	559	ac-lef3	3' UTR	0.980907	X	Low
57763	559	ac-lef3	3' UTR	0.968523	X	Low
57772	559	ac-lef3	3' UTR	0.975281	X	Low
57774	559	ac-lef3	3' UTR	0.969298	X	Low
57776	559	ac-lef3	3' UTR	0.98209	X	Low
57777	559	ac-lef3	3' UTR	0.978873	X	Low
57785	559	ac-lef3	3' UTR	0.975877	X	Low
57789	559	ac-lef3	3' UTR	0.866359	X	Medium
57797	559	ac-lef3	3' UTR	0.961652	X	Low
57798	559	ac-lef3	3' UTR	0.966667	X	Low
57802	559	ac-lef3	3' UTR	0.976415	X	Low
57807	559	ac-lef3	3' UTR	0.929336	X	Low
57810	559	ac-lef3	3' UTR	0.968254	X	Low
57811	559	ac-lef3	3' UTR	0.956427	X	Low
57813	559	ac-lef3	3' UTR	0.969892	X	Low
57815	559	ac-lef3	3' UTR	0.977376	X	Low
57823	559	ac-lef3	3' UTR	0.962175	X	Low
57825	559	ac-lef3	3' UTR	0.971429	X	Low
57826	559	ac-lef3	3' UTR	0.971922	X	Low
57830	559	ac-lef3	3' UTR	0.989059	X	none
57832	559	ac-lef3	3' UTR	0.960699	X	Low
57844	559	ac-lef3	3' UTR	0.969957	X	Low
57847	559	ac-lef3	3' UTR	0.984018	X	Low
57852	561	ac-lef3	3' UTR	0.972603	X	Low
57885	556	ac-lef3	CDS	0.962555	X	Low
57899	515	ac-lef3	CDS	0.935162	X	Low
57909	437	ac-lef3	CDS	0.966154	X	Low
57915	402	ac-lef3	CDS	0.942761	X	Low
57918	401	ac-lef3	CDS	0.963576	X	Low
57920	401	ac-lef3	CDS	0.962199	X	Low
57927	363	ac-lef3	CDS	0.972441	X	Low
57930	363	ac-lef3	CDS	0.966038	X	Low
57936	339	ac-lef3	CDS	0.958848	X	Low
57940	337	ac-lef3	CDS	0.947826	X	Low
57945	330	ac-lef3	CDS	0.964286	X	Low
57952	327	ac-lef3	CDS	0.96	X	Low
57960	321	ac-lef3	CDS	0.942222	X	Low
57977	296	ac-lef3	CDS	0.954545	X	Low
57980	294	ac-lef3	CDS	0.897059	X	Medium
57985	281	ac-lef3	CDS	0.96	X	Low
57987	281	ac-lef3	CDS	0.984043	X	Low
57992	280	ac-lef3	CDS	0.961111	X	Low
57996	280	ac-lef3	CDS	0.958084	X	Low
58003	253	ac-lef3	CDS	0.923664	X	Low
58010	246	ac-lef3	CDS	0.934211	X	Low
58016	238	ac-lef3	CDS	0.972603	X	Low
58019	238	ac-lef3	CDS	0.98	X	Low
58021	238	ac-lef3	CDS	0.963235	X	Low
58027	227	ac-lef3	CDS	0.914729	X	Low
58032	220	ac-lef3	CDS	0.941176	X	Low
58033	220	ac-lef3	CDS	0.947826	X	Low
58045	215	ac-lef3	CDS	0.966667	X	Low
58047	214	ac-lef3	CDS	0.959677	X	Low
58050	214	ac-lef3	CDS	0.92623	X	Low
58053	214	ac-lef3	CDS	0.965517	X	Low
58056	214	ac-lef3	CDS	0.959596	X	Low
58063	211	ac-lef3	CDS	0.939655	X	Low
58068	208	ac-lef3	CDS	0.966942	X	Low
58077	191	ac-lef3	CDS	0.969072	X	Low
58083	174	ac-lef3	CDS	0.988095	X	none
58086	174	ac-lef3	CDS	0.944444	X	Low
58087	174	ac-lef3	CDS	0.966102	X	Low
58090	174	ac-lef3	CDS	0.972222	X	Low
58092	174	ac-lef3	CDS	0.950617	X	Low
58093	174	ac-lef3	CDS	0.939024	X	Low
58096	174	ac-lef3	CDS	0.96	X	Low
58101	174	ac-lef3	CDS	1	X	none
58108	171	ac-lef3	CDS	0.976471	X	Low
58113	170	ac-lef3	CDS	0.975309	X	Low
58114	170	ac-lef3	CDS	0.975904	X	Low
58119	170	ac-lef3	CDS	0.963855	X	Low
58128	163	ac-lef3	CDS	0.949367	X	Low
58131	163	ac-lef3	CDS	0.947368	X	Low
58142	160	ac-lef3	CDS	0.955224	X	Low
58155	158	ac-lef3	CDS	0.902778	X	Low
58161	158	ac-lef3	CDS	0.939394	X	Low
58167	152	ac-lef3	CDS	0.953125	X	Low
58185	135	ac-lef3	CDS	0.959184	X	Low
58206	159	ac-lef3	CDS	0.946667	X	Low
58210	159	ac-lef3	CDS	0.941176	X	Low
58213	159	ac-lef3	CDS	0.957143	X	Low
58218	156	ac-lef3	CDS	0.911765	X	Low
58220	156	ac-lef3	CDS	0.984615	X	Low
58224	156	ac-lef3	CDS	0.930556	X	Low
58228	156	ac-lef3	CDS	1	X	none
58232	156	ac-lef3	CDS	0.954545	X	Low
58239	154	ac-lef3	CDS	0.907692	X	Low
58242	154	ac-lef3	CDS	0.952381	X	Low
58249	149	ac-lef3	CDS	0.915254	X	Low
58251	149	ac-lef3	CDS	0.951613	X	Low
58255	149	ac-lef3	CDS	1	X	none
58257	149	ac-lef3	CDS	0.95082	X	Low
58265	149	ac-lef3	CDS	0.946429	X	Low
58273	149	ac-lef3	CDS	0.966667	X	Low
58279	147	ac-lef3	CDS	0.912281	X	Low
58284	147	ac-lef3	CDS	0.951613	X	Low
58294	139	ac-lef3	CDS	0.94	X	Low
58299	137	ac-lef3	CDS	0.93617	X	Low
58308	133	ac-lef3	CDS	0.978723	X	Low
58311	133	ac-lef3	CDS	0.972222	X	Low
58313	133	ac-lef3	CDS	0.978261	X	Low
58315	133	ac-lef3	CDS	0.96	X	Low
58318	133	ac-lef3	CDS	0.978261	X	Low
58320	133	ac-lef3	CDS	1	X	none
58323	133	ac-lef3	CDS	1	X	none
58329	133	ac-lef3	CDS	0.955556	X	Low
58341	131	ac-lef3	CDS	0.93617	X	Low
58347	131	ac-lef3	CDS	0.95122	X	Low
58351	131	ac-lef3	CDS	0.978723	X	Low
58367	127	ac-lef3	CDS	0.952381	X	Low
58370	127	ac-lef3	CDS	1	X	none
58383	127	ac-lef3	CDS	0.930233	X	Low
58389	127	ac-lef3	CDS	0.974359	X	Low
58390	127	ac-lef3	CDS	0.95	X	Low
58395	127	ac-lef3	CDS	0.970588	X	Low
58400	127	ac-lef3	CDS	0.947368	X	Low
58401	127	ac-lef3	CDS	0.897436	X	Medium
58410	130	ac-lef3	CDS	0.977273	X	Low
58437	129	ac-lef3	CDS	1	X	none
58440	130	ac-lef3	CDS	0.933333	X	Low
58443	130	ac-lef3	CDS	0.978261	X	Low
58447	131	ac-lef3	CDS	0.976744	X	Low
58461	132	ac-lef3	CDS	0.909091	X	Low
58467	131	ac-lef3	CDS	1	X	none
58472	129	ac-lef3	CDS	0.97561	X	Low
58481	129	ac-lef3	CDS	0.95122	X	Low
58483	129	ac-lef3	CDS	0.952381	X	Low
58489	128	ac-lef3	CDS	0.925	X	Low
58494	128	ac-lef3	CDS	0.952381	X	Low
58498	128	ac-lef3	CDS	1	X	none
58511	128	ac-lef3	CDS	0.9	X	Low
58518	122	ac-lef3	CDS	0.882353	X	Medium
58521	122	ac-lef3	CDS	0.970588	X	Low
58522	122	ac-lef3	CDS	0.945946	X	Low
58523	122	ac-lef3	CDS	1	X	none
58527	122	ac-lef3	CDS	0.972973	X	Low
58530	122	ac-lef3	CDS	0.945946	X	Low
58533	122	ac-lef3	CDS	1	X	none
58535	122	ac-lef3	CDS	0.944444	X	Low
58542	124	ac-lef3	CDS	0.916667	X	Low
58566	123	ac-lef3	CDS	0.939394	X	Low
58575	122	ac-lef3	CDS	1	X	none
58578	122	ac-lef3	CDS	0.942857	X	Low
58581	122	ac-lef3	CDS	0.942857	X	Low
58590	124	ac-lef3	CDS	0.95	X	Low
58593	124	ac-lef3	CDS	0.972973	X	Low
58602	124	ac-lef3	CDS	0.891892	X	Medium
58620	120	ac-lef3	CDS	0.9375	X	Low
58623	120	ac-lef3	CDS	0.933333	X	Low
58643	119	ac-lef3	CDS	0.969697	X	Low
58647	121	ac-lef3	CDS	1	X	none
58651	119	ac-lef3	CDS	1	X	none
58659	119	ac-lef3	CDS	0.9375	X	Low
58662	119	ac-lef3	CDS	1	X	none
58668	116	ac-lef3	CDS	0.92	X	Low
58669	116	ac-lef3	CDS	1	X	none
58670	116	ac-lef3	CDS	1	X	none
58671	116	ac-lef3	CDS	0.966667	X	Low
58672	116	ac-lef3	CDS	0.966667	X	Low
58675	116	ac-lef3	CDS	0.9375	X	Low
58678	116	ac-lef3	CDS	0.965517	X	Low
58704	153	ac-lef3	CDS	0.875	X	Medium
58710	151	ac-lef3	CDS	0.968254	X	Low
58713	151	ac-lef3	CDS	0.984615	X	Low
58718	147	ac-lef3	CDS	1	X	none
58727	147	ac-lef3	CDS	0.864407	X	Medium
58738	149	ac-lef3	CDS	0.934426	X	Low
58761	147	ac-lef3	CDS	0.966667	X	Low
58767	147	ac-lef3	CDS	0.929825	X	Low
58773	146	ac-lef3	CDS	0.884615	X	Medium
58785	144	ac-lef3	CDS	0.982759	X	Low
58791	144	ac-lef3	CDS	1	X	none
58795	143	ac-lef3	CDS	0.962264	X	Low
58799	143	ac-lef3	CDS	0.903846	X	Low
58801	143	ac-lef3	CDS	1	X	none
58806	143	ac-lef3	CDS	0.925926	X	Low
58809	142	ac-lef3	CDS	0.981818	X	Low
58812	142	ac-lef3	CDS	0.947368	X	Low
58820	143	ac-lef3	CDS	0.942308	X	Low
58827	143	ac-lef3	CDS	0.982456	X	Low
58830	143	ac-lef3	CDS	0.966667	X	Low
58833	143	ac-lef3	CDS	0.982456	X	Low
58834	143	ac-lef3	CDS	0.982456	X	Low
58844	144	ac-lef3	CDS	1	X	none
58849	144	ac-lef3	CDS	0.927273	X	Low
58851	144	ac-lef3	CDS	0.932203	X	Low
58856	144	ac-lef3	CDS	1	X	none
58857	144	ac-lef3	CDS	0.934426	X	Low
58869	144	ac-lef3	CDS	0.949153	X	Low
58879	144	ac-lef3	CDS	1	X	none
58887	148	ac-lef3	CDS	0.948276	X	Low
58914	142	ac-lef3	CDS	0.944444	X	Low
58935	131	ac-lef3	CDS	0.95	X	Low
58936	131	ac-lef3	CDS	0.979167	X	Low
58937	131	ac-lef3	CDS	1	X	none
58938	131	ac-lef3	CDS	1	X	none
58944	131	ac-lef3	CDS	0.977778	X	Low
58945	131	ac-lef3	CDS	1	X	none
58951	131	ac-lef3	CDS	0.930233	X	Low
58956	130	ac-lef3	CDS	0.952381	X	Low
58958	130	ac-lef3	CDS	1	X	none
58967	128	ac-lef3	CDS	0.95122	X	Low
58969	128	ac-lef3	CDS	0.973684	X	Low
58970	128	ac-lef3	CDS	0.953488	X	Low
58977	127	ac-lef3	CDS	1	X	none
58990	124	ac-lef3	CDS	0.975	X	Low
58996	124	ac-lef3	CDS	0.964286	X	Low
59004	114	ac-lef3	CDS	1	X	none
59005	114	ac-lef3	CDS	0.931034	X	Low
59008	114	ac-lef3	CDS	0.896552	X	Medium
59016	112	ac-lef3	5' UTR	0.965517	X	Low
59019	111	ac-lef3	5' UTR	0.851852	X	Medium
59022	111	ac-lef3	5' UTR	1	X	none
59025	111	ac-lef3	5' UTR	1	X	none
59030	110	ac-lef3	5' UTR	0.92	X	Low
59032	110	ac-lef3	5' UTR	0.96	X	Low
59033	110	ac-lef3	5' UTR	1	X	none
59034	110	ac-lef3	5' UTR	0.962963	X	Low
62021	141	ac-Orf-73	CDS	0.947368	X	Low
62023	141	ac-Orf-73	CDS	0.98	X	Low
62025	141	ac-Orf-73	CDS	0.964286	X	Low
62034	141	ac-Orf-73	CDS	1	X	none
62037	141	ac-Orf-73	CDS	0.959184	X	Low
62040	141	ac-Orf-73	CDS	0.944444	X	Low
62042	141	ac-Orf-73	CDS	0.890909	X	Medium
62045	141	ac-Orf-73	CDS	0.890909	X	Medium
62047	141	ac-Orf-73	CDS	0.982456	X	Low
62050	141	ac-Orf-73	CDS	0.980769	X	Low
62058	142	ac-Orf-73	CDS	0.960784	X	Low
62060	142	ac-Orf-73	CDS	1	X	none
62063	142	ac-Orf-73	CDS	1	X	none
62066	142	ac-Orf-73	CDS	0.981818	X	Low
62069	142	ac-Orf-73	CDS	0.981818	X	Low
62073	142	ac-Orf-73	CDS	0.963636	X	Low
62075	142	ac-Orf-73	CDS	1	X	none
62078	142	ac-Orf-73	CDS	0.945455	X	Low
62079	142	ac-Orf-73	CDS	0.947368	X	Low
62081	142	ac-Orf-73	CDS	0.946429	X	Low
62085	146	ac-Orf-73	CDS	0.983871	X	Low
62095	148	ac-Orf-73	CDS	0.964912	X	Low
62109	151	ac-Orf-73	CDS	0.969231	X	Low
62132	154	ac-Orf-73	CDS	0.969697	X	Low
62143	170	ac-Orf-73	CDS	0.934426	X	Low
62154	3810	ac-orf-73	CDS	0.937866	ü	Low
62163	4716	ac-Orf-73	CDS	0.95099	X	Low
62171	4842	ac-Orf-73	CDS	0.958187	X	Low
62203	4859	ac-Orf-73	CDS	0.956579	X	Low
62206	4859	ac-Orf-73	CDS	0.965601	X	Low
62209	4859	ac-Orf-73	CDS	0.955882	X	Low
62212	4859	ac-Orf-73	CDS	0.956635	X	Low
62215	4858	ac-Orf-73	CDS	0.969372	X	Low
62217	4858	ac-Orf-73	CDS	0.968315	X	Low
62245	4850	ac-Orf-73	CDS	0.960657	X	Low
62257	4832	ac-Orf-73	CDS	0.968435	X	Low
62258	4832	ac-Orf-73	CDS	0.968716	X	Low
62260	4832	ac-Orf-73	CDS	0.962344	X	Low
62263	4832	ac-Orf-73	CDS	0.951302	X	Low
62269	4830	ac-Orf-73	CDS	0.966907	X	Low
62274	4829	ac-Orf-73	CDS	0.954139	X	Low
62282	4647	ac-Orf-73	CDS	0.958401	X	Low
62286	4604	ac-Orf-73	CDS	0.961862	X	Low
62310	3909	ac-Orf-73	CDS	0.951762	X	Low
62314	3613	ac-orf-73	CDS	0.946142	ü	Low
62318	2183	ac-Orf-73	CDS	0.972076	X	Low
62319	2170	ac-Orf-73	CDS	0.968008	X	Low
62321	2168	ac-Orf-73	CDS	0.969667	X	Low
62323	2168	ac-Orf-73	CDS	0.948469	X	Low
62328	2152	ac-Orf-73	CDS	0.972398	X	Low
62329	2151	ac-Orf-73	CDS	0.977436	X	Low
62330	2151	ac-Orf-73	CDS	0.977511	X	Low
62338	2113	ac-Orf-73	CDS	0.966737	X	Low
62339	2112	ac-Orf-73	CDS	0.964803	X	Low
62341	2112	ac-Orf-73	CDS	0.969834	X	Low
62344	2112	ac-orf-73	CDS	0.967975	ü	Low
62347	2112	ac-orf-73	CDS	0.9757	ü	Low
62348	2112	ac-Orf-73	CDS	0.976507	X	Low
62349	2112	ac-Orf-73	CDS	0.975315	X	Low
62351	2112	ac-Orf-73	CDS	0.963174	X	Low
62353	2112	ac-Orf-73	CDS	0.958711	X	Low
62356	2112	ac-Orf-73	CDS	0.967205	X	Low
62359	2112	ac-orf-73	CDS	0.955132	ü	Low
62364	2112	ac-Orf-73	CDS	0.972789	X	Low
62370	2111	ac-Orf-73	CDS	0.962284	X	Low
62371	2111	ac-orf-73	CDS	0.975508	ü	Low
62380	2094	ac-Orf-73	CDS	0.973373	X	Low
62382	2093	ac-Orf-73	CDS	0.964174	X	Low
62389	2088	ac-Orf-73	CDS	0.961418	X	Low
62395	1967	ac-Orf-73	CDS	0.967857	X	Low
62398	1966	ac-Orf-73	CDS	0.966553	X	Low
62401	1964	ac-Orf-73	CDS	0.959709	X	Low
62406	1919	ac-orf-73	CDS	0.965321	ü	Low
62412	1900	ac-Orf-73	CDS	0.969333	X	Low
62416	1864	ac-Orf-73	CDS	0.968065	X	Low
62418	1864	ac-Orf-73	CDS	0.973841	X	Low
62423	1847	ac-Orf-73	CDS	0.970874	X	Low
62431	1669	ac-Orf-73	CDS	0.968793	X	Low
62437	1539	ac-Orf-73	CDS	0.976354	X	Low
62438	1538	ac-Orf-73	CDS	0.97423	X	Low
62441	1538	ac-orf-73	CDS	0.97114	ü	Low
62443	1538	ac-orf-73	CDS	0.96657	ü	Low
62449	1537	ac-orf-74	CDS	0.949153	ü	Low
62460	1510	ac-Orf-74	CDS	0.964965	X	Low
62472	1480	ac-Orf-74	CDS	0.942323	X	Low
62481	1402	ac-Orf-74	CDS	0.955574	X	Low
62485	1332	ac-Orf-74	CDS	0.963908	X	Low
62487	1332	ac-Orf-74	CDS	0.969115	X	Low
62503	731	ac-Orf-74	CDS	0.965278	X	Low
62504	730	ac-Orf-74	CDS	0.952941	X	Low
62517	634	ac-Orf-74	CDS	0.984405	X	Low
62520	633	ac-Orf-74	CDS	0.9591	X	Low
62521	632	ac-Orf-74	CDS	0.964215	X	Low
62523	631	ac-Orf-74	CDS	0.974359	X	Low
62529	629	ac-orf-74	CDS	0.943434	ü	Low
62535	621	ac-Orf-74	CDS	0.949686	X	Low
62548	582	ac-orf-74	CDS	0.964835	ü	Low
62550	582	ac-Orf-74	CDS	0.965293	X	Low
62562	551	ac-Orf-74	CDS	0.958025	X	Low
62563	551	ac-Orf-74	CDS	0.977995	X	Low
62565	551	ac-Orf-74	CDS	0.974478	X	Low
62568	551	ac-Orf-74	CDS	0.967136	X	Low
62577	544	ac-Orf-74	CDS	0.965347	X	Low
62581	524	ac-Orf-74	CDS	0.95466	X	Low
62583	524	ac-Orf-74	CDS	0.950392	X	Low
62587	524	ac-Orf-74	CDS	0.964674	X	Low
62598	489	ac-Orf-74	CDS	0.961749	X	Low
62607	407	ac-orf-74	CDS	0.985455	ü	none
62608	407	ac-orf-74	CDS	0.944637	ü	Low
62614	398	ac-Orf-74	CDS	0.971831	X	Low
62618	397	ac-orf-74	CDS	0.976562	ü	Low
62628	378	ac-Orf-74	CDS	0.967742	X	Low
62633	374	ac-Orf-74	CDS	0.953307	X	Low
62638	378	ac-Orf-74	CDS	0.91358	X	Low
62652	366	ac-Orf-74	CDS	0.956349	X	Low
62661	349	ac-Orf-74	CDS	0.964286	X	Low
62664	349	ac-Orf-74	CDS	0.969565	X	Low
62673	308	ac-orf-74	CDS	0.957447	ü	Low
62675	307	ac-orf-74	CDS	0.92268	ü	Low
62677	307	ac-orf-74	CDS	0.979167	ü	Low
62679	307	ac-orf-74	CDS	0.942708	ü	Low
62682	307	ac-Orf-74	CDS	0.949495	X	Low
62684	307	ac-Orf-74	CDS	0.965347	X	Low
62700	290	ac-Orf-74	CDS	0.978142	X	Low
62704	274	ac-Orf-74	CDS	0.97546	X	Low
62705	274	ac-Orf-74	CDS	0.981928	X	Low
62709	273	ac-Orf-74	CDS	0.97006	X	Low
62712	273	ac-Orf-74	CDS	0.97546	X	Low
62721	263	ac-Orf-74	CDS	0.954248	X	Low
62724	263	ac-Orf-74	CDS	0.953333	X	Low
62726	263	ac-Orf-74	CDS	0.980132	X	Low
62736	251	ac-Orf-74	CDS	0.963235	X	Low
62744	248	ac-orf-74	CDS	0.964029	ü	Low
62748	246	ac-orf-74	CDS	0.978261	ü	Low
62755	242	ac-orf-74	CDS	0.951613	ü	Low
62757	242	ac-orf-74	CDS	0.978102	ü	Low
62765	243	ac-Orf-74	CDS	0.946565	X	Low
62769	240	ac-Orf-74	CDS	0.930233	X	Low
62781	230	ac-orf-74	CDS	0.957983	ü	Low
62784	230	ac-Orf-74	CDS	0.991304	X	none
62793	229	ac-Orf-74	CDS	0.948276	X	Low
62799	228	ac-Orf-74	CDS	0.964912	X	Low
62822	225	ac-Orf-74	CDS	0.973684	X	Low
62838	240	ac-Orf-74	CDS	0.976923	X	Low
62844	238	ac-Orf-74	CDS	0.967742	X	Low
62845	238	ac-Orf-74	CDS	0.954198	X	Low
62847	238	ac-Orf-74	CDS	0.975207	X	Low
[truncated: 2,120 more rows]

## Sheet: C
C. Tombo analysis on the forward strand
Pos	Raw_mod_fraction	Cov	Strand	Region	Gene
4813	1	30	+	ORF	ac-polhedryn
4898	1	30	+	ORF	ac-polhedryn
4900	1	32	+	ORF	ac-polhedryn
4905	0.5238	32	+	ORF	ac-polhedryn
4906	0.5217	32	+	ORF	ac-polhedryn
4926	0.6667	31	+	ORF	ac-polhedryn
4930	0.75	31	+	ORF	ac-polhedryn
4931	0.4375	32	+	ORF	ac-polhedryn
4937	0.3333	34	+	ORF	ac-polhedryn
4944	0.4	34	+	ORF	ac-polhedryn
4988	0.4286	36	+	ORF	ac-polhedryn
5006	0.6667	36	+	ORF	ac-polhedryn
5045	0.6667	36	+	ORF	ac-polhedryn
5093	0.7333	40	+	ORF	ac-polhedryn
5097	0.3158	40	+	ORF	ac-polhedryn
5164	1	38	+	ORF	ac-polhedryn
5233	0.8571	37	+	ORF	ac-polhedryn
5261	1	40	+	3UTR	ac-polhedryn
5263	0.9286	41	+	3UTR	ac-polhedryn
5295	0.3846	36	+	3UTR	ac-polhedryn
5386	0.4091	39	+	3UTR	ac-polhedryn
5437	0.5	40	+	3UTR	ac-polhedryn
5463	0.375	34	+	3UTR	ac-polhedryn
5473	0.875	37	+	3UTR	ac-polhedryn
5491	1	37	+	3UTR	ac-polhedryn
5492	0.75	38	+	3UTR	ac-polhedryn
5496	0.3529	37	+	3UTR	ac-polhedryn
5545	0.5833	39	+	3UTR	ac-polhedryn
5546	0.8421	40	+	3UTR	ac-polhedryn
5551	0.5	38	+	3UTR	ac-polhedryn
5569	1	40	+	3UTR	ac-polhedryn
5611	0.375	36	+	3UTR	ac-polhedryn
80096	0.4667	49	+	5UTR	ac-odv-e25
80120	1	45	+	ORF	ac-odv-e25
80163	0.5714	51	+	ORF	ac-odv-e25
80173	1	45	+	ORF	ac-odv-e25
80197	0.7143	58	+	ORF	ac-odv-e25
80212	0.7857	56	+	ORF	ac-odv-e25
80220	1	58	+	ORF	ac-odv-e25
80239	0.3704	57	+	ORF	ac-odv-e25
80243	0.8	60	+	ORF	ac-odv-e25
80292	0.3846	55	+	ORF	ac-odv-e25
80442	0.5714	64	+	ORF	ac-odv-e25
80443	0.9167	64	+	ORF	ac-odv-e25
80448	0.3529	65	+	ORF	ac-odv-e25
80570	0.4545	64	+	ORF	ac-odv-e25
80575	0.6923	68	+	ORF	ac-odv-e25
80587	0.8	68	+	ORF	ac-odv-e25
80621	0.3333	64	+	ORF	ac-odv-e25
80624	1	67	+	ORF	ac-odv-e25
80677	0.5385	58	+	ORF	ac-odv-e25
80679	0.3684	68	+	ORF	ac-odv-e25
80696	0.375	70	+	ORF	ac-odv-e25
80699	0.5909	70	+	ORF	ac-odv-e25
80724	1	67	+	ORF	ac-odv-e25
80725	0.9167	70	+	ORF	ac-odv-e25
80736	0.5	65	+	ORF	ac-odv-e25
80745	0.9474	68	+	ORF	ac-odv-e25
80746	1	68	+	ORF	ac-odv-e25
80748	0.6667	68	+	ORF	ac-odv-e25
80749	0.7059	69	+	ORF	ac-odv-e25
80769	0.5714	65	+	ORF	ac-odv-e25
80794	0.7143	66	+	3UTR	ac-odv-e25
80855	0.6154	64	+	3UTR	ac-odv-e25
80896	1	62	+	3UTR	ac-odv-e25
80942	1	61	+	3UTR	ac-odv-e25
118853	0.5	89	+	5UTR	ac-p10
118910	0.3578	462	+	ORF	ac-p10
118915	0.531	442	+	ORF	ac-p10
118966	0.9167	523	+	ORF	ac-p10
119019	0.9348	546	+	ORF	ac-p10
119027	0.3322	543	+	ORF	ac-p10
119040	0.4615	517	+	ORF	ac-p10
119047	0.6293	532	+	ORF	ac-p10
119089	0.5714	547	+	ORF	ac-p10
119090	0.3429	556	+	ORF	ac-p10
119103	0.6312	555	+	ORF	ac-p10
119104	0.8387	563	+	ORF	ac-p10
119112	0.3151	559	+	ORF	ac-p10
119133	0.9859	561	+	ORF	ac-p10
119146	0.75	552	+	ORF	ac-p10
119172	0.3412	557	+	ORF	ac-p10
119329	0.9551	559	+	3UTR	ac-p10
119356	0.3026	566	+	3UTR	ac-p10
125096	0.75	44	+	5UTR	ac-odv-e18
125101	0.3478	43	+	5UTR	ac-odv-e18
125130	1	40	+	5UTR	ac-odv-e18
125135	0.4	43	+	5UTR	ac-odv-e18
125173	0.375	45	+	ORF	ac-odv-e18
125176	0.4737	44	+	ORF	ac-odv-e18
125180	0.3182	44	+	ORF	ac-odv-e18
125190	0.6154	45	+	ORF	ac-odv-e18
125191	0.375	46	+	ORF	ac-odv-e18
125210	0.4167	48	+	ORF	ac-odv-e18
125225	0.5	50	+	ORF	ac-odv-e18
125245	0.5	49	+	ORF	ac-odv-e18
125263	1	52	+	ORF	ac-odv-e18
125303	0.3846	50	+	ORF	ac-odv-e18
125403	0.3333	61	+	ORF	ac-odv-e18
125457	0.6316	90	+	ORF	ac-odv-e27
125461	0.4043	94	+	ORF	ac-odv-e27
125480	0.9796	95	+	ORF	ac-odv-e27
125507	0.3529	98	+	ORF	ac-odv-e27
125515	1	93	+	ORF	ac-odv-e27
125540	0.5357	102	+	ORF	ac-odv-e27
125596	1	114	+	ORF	ac-odv-e27
125601	0.8462	107	+	ORF	ac-odv-e27
125603	0.95	115	+	ORF	ac-odv-e27
125622	0.9231	113	+	ORF	ac-odv-e27
125625	0.5	115	+	ORF	ac-odv-e27
125687	0.44	119	+	ORF	ac-odv-e27
125695	1	119	+	ORF	ac-odv-e27
125703	0.75	110	+	ORF	ac-odv-e27
125705	0.9643	122	+	ORF	ac-odv-e27
125784	0.75	127	+	ORF	ac-odv-e27
125785	1	129	+	ORF	ac-odv-e27
125786	0.8276	127	+	ORF	ac-odv-e27
125823	0.5294	128	+	ORF	ac-odv-e27
125826	1	128	+	ORF	ac-odv-e27
125840	0.9756	131	+	ORF	ac-odv-e27
125862	0.4286	130	+	ORF	ac-odv-e27
125881	0.7273	133	+	ORF	ac-odv-e27
125882	0.5	134	+	ORF	ac-odv-e27
125887	0.6471	133	+	ORF	ac-odv-e27
125922	0.5556	135	+	ORF	ac-odv-e27
125962	0.5405	141	+	ORF	ac-odv-e27
126029	0.4098	145	+	ORF	ac-odv-e27
126069	0.4444	141	+	ORF	ac-odv-e27
126073	0.6102	141	+	ORF	ac-odv-e27
126141	0.9091	132	+	ORF	ac-odv-e27
126145	0.6429	135	+	ORF	ac-odv-e27
126154	0.5	134	+	ORF	ac-odv-e27
126163	0.48	132	+	ORF	ac-odv-e27
126164	0.3333	137	+	ORF	ac-odv-e27
126215	0.4416	135	+	ORF	ac-odv-e27
126245	0.6486	132	+	ORF	ac-odv-e27

## Sheet: D
D. Tombo analysis on the reverse strand
Pos	Raw_mod_fraction	Cov	Strand	Region	Gene
995	0.3333	33	-	3UTR	ac-bro
1090	0.35	58	-	ORF	ac-bro
1119	0.3684	55	-	ORF	ac-bro
1149	0.3214	57	-	ORF	ac-bro
1158	0.4	56	-	ORF	ac-bro
1159	0.5	57	-	ORF	ac-bro
1203	0.4	56	-	ORF	ac-bro
1230	0.6842	54	-	ORF	ac-bro
1231	0.6316	56	-	ORF	ac-bro
1234	1	56	-	ORF	ac-bro
1235	1	56	-	ORF	ac-bro
1241	0.5	55	-	ORF	ac-bro
1250	0.5	54	-	ORF	ac-bro
1263	0.7368	56	-	ORF	ac-bro
1265	0.36	56	-	ORF	ac-bro
1280	0.4615	55	-	ORF	ac-bro
1281	0.5	54	-	ORF	ac-bro
1288	0.3846	53	-	ORF	ac-bro
1290	0.3	55	-	ORF	ac-bro
1298	0.8158	54	-	ORF	ac-bro
1302	0.3333	55	-	ORF	ac-bro
1308	0.6667	53	-	ORF	ac-bro
1322	0.5455	53	-	ORF	ac-bro
1339	0.3125	50	-	ORF	ac-bro
1354	0.7778	51	-	ORF	ac-bro
1395	0.3043	54	-	ORF	ac-bro
1407	0.8	50	-	ORF	ac-bro
1408	1	53	-	ORF	ac-bro
1448	1	38	-	ORF	ac-bro
1450	0.375	50	-	ORF	ac-bro
1455	0.3529	50	-	ORF	ac-bro
1476	0.3448	48	-	ORF	ac-bro
1527	1	51	-	ORF	ac-bro
1534	1	50	-	ORF	ac-bro
1535	0.5556	45	-	ORF	ac-bro
1553	0.6364	50	-	ORF	ac-bro
1562	0.4483	52	-	ORF	ac-bro
1593	0.5	52	-	ORF	ac-bro
1608	0.5	50	-	ORF	ac-bro
1629	0.4	50	-	ORF	ac-bro
1633	0.9032	46	-	ORF	ac-bro
1637	0.3636	50	-	ORF	ac-bro
1641	0.9706	50	-	ORF	ac-bro
1645	0.7692	49	-	ORF	ac-bro
1654	1	44	-	ORF	ac-bro
1655	0.6154	50	-	ORF	ac-bro
1657	0.5833	47	-	ORF	ac-bro
1737	1	46	-	ORF	ac-bro
1740	0.8889	46	-	ORF	ac-bro
1747	0.4286	45	-	ORF	ac-bro
1751	0.6667	45	-	ORF	ac-bro
1773	1	40	-	ORF	ac-bro
1775	0.9259	43	-	ORF	ac-bro
1776	0.7083	44	-	ORF	ac-bro
1779	0.5	45	-	ORF	ac-bro
1788	1	43	-	ORF	ac-bro
1807	0.3333	43	-	ORF	ac-bro
1825	0.4615	32	-	ORF	ac-bro
1861	0.5	42	-	ORF	ac-bro
1922	0.3333	38	-	ORF	ac-bro
1933	0.3125	41	-	ORF	ac-bro
1934	0.4615	42	-	ORF	ac-bro
1965	0.3636	38	-	ORF	ac-bro
2039	1	33	-	5UTR	ac-bro
2043	0.3182	37	-	5UTR	ac-bro
2116	0.5	32	-	ORF	ac-ctl
2176	1	32	-	ORF	ac-ctl
2187	1	31	-	ORF	ac-ctl
2189	1	32	-	ORF	ac-ctl
29387	0.3333	55	-	ORF	ac-39k
29423	0.5	56	-	ORF	ac-39k
29424	1	55	-	ORF	ac-39k
29426	1	54	-	ORF	ac-39k
29440	0.3	56	-	ORF	ac-39k
29467	1	54	-	ORF	ac-39k
29468	0.9259	56	-	ORF	ac-39k
29471	1	55	-	ORF	ac-39k
29472	0.8	55	-	ORF	ac-39k
29542	0.7273	56	-	ORF	ac-39k
29543	0.5	56	-	ORF	ac-39k
29561	0.75	55	-	ORF	ac-39k
29628	1	54	-	ORF	ac-39k
29631	1	51	-	ORF	ac-39k
29646	0.4444	53	-	ORF	ac-39k
29697	0.5	52	-	ORF	ac-39k
29707	0.3214	52	-	ORF	ac-39k
29768	0.4167	51	-	ORF	ac-39k
29777	0.6923	49	-	ORF	ac-39k
29788	0.4286	50	-	ORF	ac-39k
29812	0.4375	49	-	ORF	ac-39k
29816	0.8	50	-	ORF	ac-39k
29906	0.3333	47	-	ORF	ac-39k
29907	0.375	49	-	ORF	ac-39k
29998	0.3226	49	-	ORF	ac-39k
30026	0.4	46	-	ORF	ac-39k
30082	0.3	49	-	ORF	ac-39k
30083	0.8095	49	-	ORF	ac-39k
30087	1	48	-	ORF	ac-39k
30157	0.3077	43	-	ORF	ac-39k
30170	0.8	45	-	ORF	ac-39k
30171	0.5	43	-	ORF	ac-39k
30186	0.4286	45	-	ORF	ac-39k
30199	0.7778	43	-	5UTR	ac-39k
30273	0.375	38	-	5UTR	ac-39k
30274	0.3	38	-	5UTR	ac-39k
30322	1	31	-	5UTR	ac-39k
47743	0.75	35	-	ORF	ac-orf-58
47767	1	32	-	ORF	ac-orf-58
47771	1	31	-	ORF	ac-orf-58
47773	0.8	32	-	ORF	ac-orf-58
47778	1	34	-	ORF	ac-orf-58
47881	1	34	-	ORF	ac-orf-58
47903	1	30	-	ORF	ac-orf-58
47917	0.45	33	-	ORF	ac-orf-58
47949	0.5556	32	-	ORF	ac-orf-58
47957	0.7778	33	-	ORF	ac-orf-58
47989	0.3333	33	-	ORF	ac-orf-58
48098	1	32	-	ORF	ac-orf-58
48110	1	31	-	ORF	ac-orf-58
48175	0.3333	30	-	ORF	ac-orf-58
62154	0.6667	40	-	ORF	ac-orf-73
62314	0.8077	75	-	ORF	ac-orf-73
62344	0.4474	74	-	ORF	ac-orf-73
62347	0.7857	75	-	ORF	ac-orf-73
62359	0.4444	71	-	ORF	ac-orf-73
62371	0.375	74	-	ORF	ac-orf-73
62406	0.6786	74	-	ORF	ac-orf-73
62441	0.3871	56	-	ORF	ac-orf-73
62443	0.381	71	-	ORF	ac-orf-73
62449	0.8571	70	-	ORF	ac-orf-74
62529	0.9556	71	-	ORF	ac-orf-74
62548	0.5	67	-	ORF	ac-orf-74
62607	0.4348	59	-	ORF	ac-orf-74
62608	0.9091	60	-	ORF	ac-orf-74
62618	0.7692	61	-	ORF	ac-orf-74
62673	0.5	57	-	ORF	ac-orf-74
62675	1	58	-	ORF	ac-orf-74
62677	0.7778	55	-	ORF	ac-orf-74
62679	0.625	59	-	ORF	ac-orf-74
62744	0.3429	56	-	ORF	ac-orf-74
62748	0.6364	56	-	ORF	ac-orf-74
62755	0.5333	52	-	ORF	ac-orf-74
62757	0.3	52	-	ORF	ac-orf-74
62781	0.4074	53	-	ORF	ac-orf-74
62874	0.8125	45	-	ORF	ac-orf-74
62928	0.9412	41	-	ORF	ac-orf-74
62938	0.5714	40	-	ORF	ac-orf-74
62939	0.5294	41	-	ORF	ac-orf-74
62971	0.5714	37	-	ORF	ac-orf-74
62972	0.3125	37	-	ORF	ac-orf-74
62986	1	37	-	ORF	ac-orf-74
63098	1	34	-	ORF	ac-orf-74
63116	0.5789	34	-	ORF	ac-orf-74
63120	0.3913	34	-	ORF	ac-orf-74
63169	0.3684	33	-	ORF	ac-orf-74
63212	0.4	31	-	ORF	ac-orf-74
63250	0.5769	38	-	5'UTR	ac-orf-74
63267	0.5455	38	-	ORF	ac-orf-75
63270	0.8333	38	-	ORF	ac-orf-75
63274	1	33	-	ORF	ac-orf-75
63323	0.65	38	-	ORF	ac-orf-75
63334	0.3636	36	-	ORF	ac-orf-75
63383	0.3	37	-	ORF	ac-orf-75
63431	0.8	33	-	ORF	ac-orf-75
63506	0.4286	34	-	ORF	ac-orf-75
63546	0.9375	35	-	ORF	ac-orf-75
63547	1	35	-	ORF	ac-orf-75
63551	0.5909	34	-	ORF	ac-orf-75
63587	0.7895	34	-	ORF	ac-orf-75
75209	0.8333	30	-	3UTR	ac-vp39
75221	0.7143	30	-	3UTR	ac-vp39
75230	0.6667	30	-	3UTR	ac-vp39
86669	1	69	-	3UTR	ac-p6.9
86679	0.8571	118	-	3UTR	ac-p6.9
86749	0.4302	347	-	3UTR	ac-p6.9
86773	1	349	-	3UTR	ac-p6.9
86818	0.4023	350	-	3UTR	ac-p6.9
86854	0.4458	352	-	ORF	ac-p6.9
86869	0.4659	328	-	ORF	ac-p6.9
86914	0.4113	348	-	ORF	ac-p6.9
86922	0.6216	328	-	ORF	ac-p6.9
86956	0.8489	324	-	ORF	ac-p6.9
86958	0.8443	316	-	ORF	ac-p6.9
86961	0.3784	332	-	ORF	ac-p6.9
86970	1	278	-	ORF	ac-p6.9
87077	0.7059	30	-	ORF	ac-p40
87080	0.35	30	-	ORF	ac-p40
87084	0.6	30	-	ORF	ac-p40
87122	1	30	-	ORF	ac-p40
